# Supplementary material for: EXPRESSION OF CONCERN: Collaboration of MYC and RUNX2 in lymphoma simulates T‐cell receptor signaling and attenuates p53 pathway activity
Source: J Cell Biochem. 2019 Jun 30;120(10):18332–45. doi: 10.1002/jcb.29143 (PMC6772115; doi:10.1002/jcb.29143)
Supplement: Supplementary file 1 — Supporting information [file JCB-120--s005.xlsx]

## Sheet: Significantly Up
Probe ID	Gene Symbol	RefSeq ID	p-value	q-value	Fold Change
10364593	Cnn2	NM_007725	2.51e-07	0.00377635	1.32332
10519183	Atad3a	NM_179203	9.23e-07	0.00463144	1.89557
10451061	Runx2	NM_001146038	6.56e-07	0.00463144	15.7847
10492556	1110032F04Rik	NM_001167996	9.36e-06	0.0151498	1.36024
10559673	2210411K11Rik	NM_029384	1.34e-05	0.0151498	2.19049
10414522	Apex1	NM_009687	2.32e-05	0.0151498	1.62406
10549222	Bcat1	NM_001024468	1.16e-05	0.0151498	2.88423
10525887	Bri3bp	NM_029752	1.08e-05	0.0151498	1.88679
10507418	Eif2b3	NM_001111277	1.78e-05	0.0151498	1.97303
10591706	Elavl3	NM_010487	1.82e-05	0.0151498	3.73068
10515220	Faah	NM_010173	2.15e-05	0.0151498	1.76509
10541845	Nop2	NM_138747	1.41e-05	0.0151498	1.98289
10469070	Nudt5	NM_016918	1.44e-05	0.0151498	1.51943
10593205	Rexo2	NM_024233	1.35e-05	0.0151498	1.61472
10394471	Sdc1	NM_011519	1.33e-05	0.0151498	3.51381
10512308	Sigmar1	NM_011014	2.22e-05	0.0151498	2.00352
10361007	Smyd2	NM_026796	6.04e-06	0.0151498	2.78982
10539592	Smyd5	NM_144918	1.93e-05	0.0151498	2.38826
10510391	Srm	NM_009272	2.17e-05	0.0151498	2.15462
10558961	Tspan4	NM_053082	2e-05	0.0151498	1.58494
10378453	1300001I01Rik	BC072573	4.99e-05	0.0153106	2.15878
10388010	C1qbp	NM_007573	3.7e-05	0.0153106	1.93779
10478973	Cass4	NM_001033538	3.13e-05	0.0153106	1.19337
10591660	Epor	NM_010149	3.63e-05	0.0153106	2.71725
10447589	Fbl	NM_007991	4.27e-05	0.0153106	1.62891
10521709	Lap3	NM_024434	2.49e-05	0.0153106	2.02025
10461038	Macrod1	NM_134147	2.58e-05	0.0153106	1.469
10450640	Mrps18b	NM_025878	5.16e-05	0.0153106	2.14077
10383920	Nefh	NM_010904	5.13e-05	0.0153106	1.98227
10449236	Nme4	NM_019731	4.21e-05	0.0153106	1.85519
10399379	Pgk1	NM_008828	5.07e-05	0.0153106	1.30489
10498313	Pgk1	NM_008828	5.07e-05	0.0153106	1.30489
10538394	Plekha8	NM_001164361	3.91e-05	0.0153106	2.70683
10504518	Polr1e	NM_022811	4.73e-05	0.0153106	1.8222
10528507	Pus7	NM_178403	4.94e-05	0.0153106	2.28271
10591668	Rgl3	NM_023622	3.22e-05	0.0153106	2.58157
10543080	Rnps1	NM_009070	4.88e-05	0.0153106	1.40269
10485654	Rpl10	NM_052835	5.29e-05	0.0153106	1.18343
10525187	Rpl6	NM_011290	3.34e-05	0.0153106	1.24571
10544875	Scrn1	NM_027268	3.3e-05	0.0153106	5.0164
10545283	Smyd1	NM_001160127	3.15e-05	0.0153106	1.94559
10546538	Suclg2	NM_011507	4.57e-05	0.0153106	1.88607
10470322	Surf2	NM_013678	4.8e-05	0.0153106	2.21605
10595452	Ube2cbp	NM_027394	5.25e-05	0.0153106	1.77071
10343637		---	5.28e-05	0.0153106	1.49967
10574204	Arl2bp	NM_024191	6.06e-05	0.0153333	1.32106
10543067	Asns	NM_012055	6.42e-05	0.0153333	3.85849
10347193	Atic	NM_026195	6.39e-05	0.0153333	1.55098
10406426	Cetn3	NM_007684	6.47e-05	0.0153333	1.23897
10425092	Cyth4	NM_028195	6.17e-05	0.0153333	1.61686
10535927	Nme2	NM_008705	6.45e-05	0.0153333	1.73658
10600349	Rpl10	NM_052835	6.23e-05	0.0153333	1.19698
10462670	Rpp30	NM_019428	6.19e-05	0.0153333	1.35581
10585381	Slc35f2	NM_028060	5.45e-05	0.0153333	2.365
10564211	Snrpn	NM_013670	6.28e-05	0.0153333	2.23948
10459552	Spire1	NM_194355	6.52e-05	0.0153333	1.84432
10608657		---	5.76e-05	0.0153333	1.46029
10397518	Ahsa1	NM_146036	6.82e-05	0.0156749	1.45709
10604597	Rps17	NM_009092	7.08e-05	0.0156749	1.21212
10450365		---	6.89e-05	0.0156749	1.87473
10600485	Dkc1	NM_001030307	7.52e-05	0.0159132	1.88715
10527012	Lfng	NM_008494	7.59e-05	0.0159132	1.73462
10474526	Lpcat4	NM_207206	7.7e-05	0.0159132	1.89744
10458323	Nrg2	NM_001167891	7.83e-05	0.0159132	1.86202
10388310	Rap1gap2	NM_001015046	7.74e-05	0.0159132	1.71434
10457927		---	7.82e-05	0.0159132	1.87787
10432986	Aaas	NM_153416	9.71e-05	0.0161155	1.41243
10575102	Cirh1a	NM_011574	9.28e-05	0.0161155	1.7795
10434441	Ece2	NM_025462	0.000102819	0.0161155	1.97469
10429657	Eef1d	NM_029663	8.71e-05	0.0161155	1.30863
10401278	Erh	NM_007951	9.71e-05	0.0161155	1.25791
10578145	Erh	NM_007951	8.9e-05	0.0161155	1.25888
10471191	Exosc2	NM_144886	9.07e-05	0.0161155	1.77842
10588707	Ifrd2	NM_025903	0.000100562	0.0161155	1.75874
10357155	Inhbb	NM_008381	9.93e-05	0.0161155	1.63773
10555574	Inppl1	NM_010567	9e-05	0.0161155	1.07852
10366796	Mettl1	NM_010792	8.23e-05	0.0161155	2.64824
10349239	Mki67ip	NM_026472	0.000100959	0.0161155	1.78191
10385903	Pdlim4	NM_019417	9.52e-05	0.0161155	2.9245
10561302	Pgam1	NM_023418	0.000102809	0.0161155	1.88741
10463168	Pgam1	NM_023418	0.000102812	0.0161155	1.88741
10583496	Ppan	NM_145610	9.29e-05	0.0161155	2.20144
10385159	Rars	NM_025936	0.000100784	0.0161155	1.52029
10442435	Rnps1	NM_009070	0.000101113	0.0161155	1.40312
10405236	Sfxn1	NM_027324	8.36e-05	0.0161155	1.88073
10524345	Tpst2	NM_009419	9.47e-05	0.0161155	1.60728
10459389	Amd1	NM_009665	0.000108457	0.0166522	1.50231
10375880	Nhp2	NM_026631	0.000108117	0.0166522	2.41451
10376596	4933439F18Rik	NM_025757	0.0001246	0.0167439	1.53068
10433433	BC024814	BC024814	0.000119715	0.0167439	1.69198
10569646	Ccnd1	NM_007631	0.000121876	0.0167439	3.39188
10597477	Gpd1l	NM_175380	0.000114874	0.0167439	1.90441
10346303	Hspe1	NM_008303	0.000123698	0.0167439	1.45484
10475965	Polr1b	NM_009086	0.000113246	0.0167439	2.36432
10389245	Tada2a	NM_172562	0.000111933	0.0167439	1.81074
10413542	Tkt	NM_009388	0.000116501	0.0167439	1.43946
10430247	Txn2	NM_019913	0.000120732	0.0167439	1.48962
10341210		---	0.000124338	0.0167439	1.44828
10476093	Nop56	NM_024193	0.000131936	0.0175681	1.56008
10386543	Pabpc4	NM_130881	0.000134846	0.0177981	1.36095
10546346	Chchd4	NM_133928	0.000137061	0.0179331	1.95617
10512935	Amd1	NM_009665	0.000140909	0.0180022	1.45293
10592330	Nrgn	NM_022029	0.000140132	0.0180022	1.71802
10364051	Snrpd3	NM_026095	0.000141178	0.0180022	1.27337
10545576	Mrpl19	NM_026490	0.000147578	0.0184902	1.86028
10582295	Odc1	NM_013614	0.000152235	0.0184902	1.6661
10492671	Ppid	NM_026352	0.000149302	0.0184902	1.57642
10364239	Slc19a1	NM_031196	0.000152378	0.0184902	2.32466
10569494	Tnfrsf22	NM_023680	0.00014723	0.0184902	1.58417
10498797		---	0.00015226	0.0184902	1.38167
10488816	Ahcy	NM_016661	0.000165183	0.0186748	1.59285
10582390	Aprt	NM_009698	0.000161478	0.0186748	1.52005
10394358	BC068281	NM_173416	0.000167552	0.0186748	1.24664
10375240	Hspd1	NM_010477	0.000158283	0.0186748	1.8153
10518927	Kcnab2	NM_010598	0.000166009	0.0186748	1.54624
10386548	Pabpc4	NM_130881	0.000162404	0.0186748	1.37831
10518570	Pgd	NM_001081274	0.000163527	0.0186748	1.51479
10479749	Rpp38	NM_001013376	0.000164007	0.0186748	1.99922
10361760	Timm8a1	NM_013898	0.000167394	0.0186748	2.2243
10350838	2810417H13Rik	NM_026515	0.000169553	0.0187589	1.1979
10476728	Dtd1	NM_025314	0.000175418	0.0190529	2.32232
10566564	Mrpl17	NM_025301	0.000173496	0.0190529	1.78568
10526069	Cct6a	NM_009838	0.00017812	0.0191437	1.46185
10439762	Ahcy	NM_016661	0.000180871	0.0193015	1.8251
10568050	Aldoa	NM_001177307	0.000190779	0.0195842	1.53672
10580061	Il27ra	NM_016671	0.000187183	0.0195842	2.11111
10517706	Mrto4	NM_023536	0.000187682	0.0195842	1.49814
10396610	Mthfd1	NM_138745	0.000187373	0.0195842	1.92999
10350990	Rpl23a	NM_207523	0.00019133	0.0195842	1.31726
10471457	St6galnac4	NM_011373	0.000194361	0.01976	2.04881
10366301	Rpl6	NM_011290	0.000196928	0.0198866	1.21717
10572800	Klf2	NM_008452	0.000198967	0.0199586	1.55106
10354732	Hspd1	NM_010477	0.000203216	0.0202222	2.28333
10532390	Noc4l	NM_153570	0.000204283	0.0202222	1.6825
10399178	Cdca7l	NM_146040	0.000210082	0.0205384	1.72171
10425257	Polr2f	NM_027231	0.000210207	0.0205384	1.72992
10476945	Cst7	NM_009977	0.000212473	0.0205805	2.15567
10457071	Cyb5	NM_025797	0.000215214	0.0205805	1.40861
10391669	Slc25a39	NM_026542	0.000216109	0.0205805	1.69448
10446693	Wdr43	NM_175639	0.000214273	0.0205805	1.74127
10606532	Acp1	NM_021330	0.00022817	0.0206097	1.31754
10591357	Eif3g	NM_016876	0.000227822	0.0206097	1.70411
10535904	Hsph1	NM_013559	0.000220119	0.0206097	1.83454
10578019	Nudc	NM_010948	0.000231482	0.0206097	1.47635
10379163	Pigs	NM_201406	0.00022832	0.0206097	1.49179
10403361	Pitrm1	NM_145131	0.000223869	0.0206097	1.49629
10602692	Rragb	NM_001004154	0.000229126	0.0206097	2.24966
10539705	Snrpg	NM_026506	0.00022447	0.0206097	1.21711
10360912		---	0.000225117	0.0206097	1.2042
10583669	AB124611	NM_206536	0.000238859	0.0208262	1.36575
10429908	Bop1	NM_013481	0.000241607	0.0208262	1.72007
10386909	Cenpv	NM_028448	0.000236067	0.0208262	2.01473
10425226	Eif3l	NM_145139	0.000237517	0.0208262	1.26648
10568859	Ndufab1	NM_028177	0.000242531	0.0208262	1.42312
10490736	Rgs19	NM_026446	0.000244987	0.0208262	1.35146
10410530	Slc6a19	NM_028878	0.000243608	0.0208262	1.63769
10606445	Rps6ka6	NM_025949	0.000246547	0.0208411	4.43698
10430179	Apol7b	NM_001024848	0.000248162	0.0208604	1.78539
10386359	Guk1	NM_008193	0.000252344	0.0210941	1.8714
10506880	Kti12	NM_029571	0.000263699	0.0217795	1.51631
10425880	Prr5	NM_146061	0.000264886	0.0217795	2.39984
10430941	Rrp7a	NM_029101	0.000264681	0.0217795	1.20408
10346074	Wdr75	NM_028599	0.000266791	0.0218169	1.74509
10391119	1110036O03Rik	NM_176830	0.000272017	0.0219225	2.12874
10607497	Suclg2	NM_011507	0.000272453	0.0219225	2.03979
10603316	2010204K13Rik	NR_027924	0.000275351	0.0220378	1.93952
10446207	Clpp	NM_017393	0.000283108	0.0223628	1.6954
10339251		---	0.00028387	0.0223628	1.64605
10439276	Fam162a	NM_027342	0.000286456	0.022449	1.55283
10560630	Tomm40	NM_001109748	0.000288129	0.0224631	1.50347
10526977	Eif3b	NM_133916	0.00029397	0.022594	1.5237
10456383	Impa2	NM_053261	0.000291362	0.022594	1.69601
10341135		---	0.000294312	0.022594	1.98876
10593913	1700017B05Rik	NM_028820	0.000300405	0.0229092	1.61642
10587226	Lysmd2	NM_027309	0.000301463	0.0229092	3.32485
10418480	Gnl3	NM_153547	0.000314712	0.0236768	2.19464
10574996	Prmt7	NM_145404	0.000313216	0.0236768	1.64482
10358038	Rnpep	NM_145417	0.00031852	0.0237861	1.94651
10400883	Timm9	NM_013896	0.000319326	0.0237861	1.81957
10437384	Tcfap4	NM_031182	0.000321614	0.0238385	1.83976
10421917	Pabpc4	NM_130881	0.000326942	0.0241146	1.505
10343844		---	0.000329012	0.0241489	2.18526
10369206	Rps8	NM_009098	0.000333345	0.0243482	1.63528
10395807	1110008L16Rik	NM_025373	0.000349738	0.0245331	1.88261
10578964	1810029B16Rik	BC016246	0.000350118	0.0245331	1.91764
10582626	Abcb10	NM_019552	0.000370044	0.0245331	1.50385
10535502	Aimp2	NM_001172146	0.000374427	0.0245331	1.78255
10368748	Amd1	NM_009665	0.000348977	0.0245331	1.49467
10388648	Ankrd13b	NM_172945	0.000361245	0.0245331	1.90489
10408762	Eef1e1	NM_025380	0.00037573	0.0245331	1.75994
10551483	Eid2	NM_198425	0.000376638	0.0245331	1.58461
10445894	Erh	NM_007951	0.000341484	0.0245331	1.28374
10455588	Hspe1	NM_008303	0.000347254	0.0245331	1.39787
10540679	Il17re	NM_145826	0.000359187	0.0245331	1.52275
10352947	Mrpl15	NM_001177658	0.000352422	0.0245331	1.7194
10461622	Ms4a6b	NM_027209	0.000369774	0.0245331	2.40834
10567657	Ndufab1	NM_028177	0.000372718	0.0245331	1.35346
10389114	Nle1	NM_145431	0.000348575	0.0245331	1.54065
10351583	Pfdn2	NM_011070	0.000355564	0.0245331	1.45297
10515154	Rpl3	NM_013762	0.00034996	0.0245331	1.47956
10430681	Rps19bp1	NM_175109	0.000357458	0.0245331	1.32779
10407120	Rps3a	BC084675	0.000355232	0.0245331	2.482
10470893	Set	NM_023871	0.000364166	0.0245331	1.52808
10582275	Slc7a5	NM_011404	0.000366218	0.0245331	1.68422
10450363	Snord52	NR_028527	0.000370269	0.0245331	2.31326
10373000	Xrcc6bp1	NM_026858	0.000356035	0.0245331	1.51223
10338286		---	0.000362082	0.0245331	2.5632
10344713	Ahcy	NM_016661	0.000381546	0.0247457	1.62555
10394054	Cd7	NM_009854	0.000388622	0.0250075	2.5573
10437311	Trap1	NM_026508	0.000388907	0.0250075	2.02567
10503208	Chd7	NM_001081417	0.000404599	0.0253661	1.53824
10525766	Gtf2h3	NM_181410	0.000400955	0.0253661	1.55043
10521555	Lyar	NM_025281	0.000398248	0.0253661	1.80666
10399636	Mrto4	NM_023536	0.000397275	0.0253661	1.60315
10606689	Timm8a1	NM_013898	0.000403829	0.0253661	2.25457
10502898	Ube2l3	NM_009456	0.000403217	0.0253661	1.11631
10363498	Ppa1	NM_026438	0.000408819	0.0255088	1.77777
10340581		---	0.000410265	0.0255088	1.58676
10530832	2610024G14Rik	NM_019836	0.000419758	0.0255753	1.96411
10440077	2610528E23Rik	NM_025599	0.000425605	0.0255753	1.90793
10501063	Cd53	NM_007651	0.000442477	0.0255753	1.76747
10546805	Ddx18	NM_025860	0.000440414	0.0255753	1.51972
10351037	Gas5	NR_002840	0.000440112	0.0255753	1.58097
10430389	Mfng	NM_008595	0.000446983	0.0255753	1.91925
10370021	Mif	NM_010798	0.000447029	0.0255753	1.633
10425166	Nol12	NM_133800	0.000441055	0.0255753	1.36768
10549552	Prpf31	NM_027328	0.000436363	0.0255753	1.31195
10466410	Psat1	NM_177420	0.000423834	0.0255753	1.46017
10381345	Psme3	NM_011192	0.000428395	0.0255753	1.35521
10600324	Rpl3	NM_013762	0.000431514	0.0255753	1.40165
10548976	Rpl38	NM_001048057	0.000443704	0.0255753	1.09344
10437737	Rsl1d1	NM_025546	0.000426706	0.0255753	1.66669
10473367	Slc43a1	NM_001081349	0.000444131	0.0255753	2.10325
10373355	Spryd4	NM_025716	0.000420699	0.0255753	1.6417
10586184	Tipin	NM_025372	0.000429365	0.0255753	1.3661
10542034		---	0.000445181	0.0255753	1.84435
10349832		---	0.000449544	0.0256217	1.53252
10351825	Tagln2	NM_178598	0.000453085	0.0257261	1.4851
10395520	Immp2l	NM_053122	0.000459168	0.02592	1.51671
10601390	Pgk1	NM_008828	0.000459945	0.02592	1.27993
10602062	Prps1	NM_021463	0.000467649	0.0260613	1.65663
10340872		---	0.000466012	0.0260613	1.54053
10479026	Rae1	NM_175112	0.000472227	0.0261229	1.36378
10562663	Rps4x	NM_009094	0.000471426	0.0261229	1.18111
10561806	Mif	NM_010798	0.000478982	0.0263996	1.61503
10511501	2310030N02Rik	NM_001085493	0.000497906	0.0264995	1.68993
10466104	Ccdc86	NM_023731	0.000510066	0.0264995	1.81549
10521498	Crmp1	NM_007765	0.00052168	0.0264995	2.73525
10548585	Csda	NM_139117	0.00052569	0.0264995	1.61847
10384378	Ddc	NM_001190448	0.000483227	0.0264995	1.94449
10377938	Eno3	NM_007933	0.000496819	0.0264995	1.63917
10517401	Grhl3	NM_001013756	0.000523774	0.0264995	1.7632
10378286	Itgae	NM_008399	0.000499808	0.0264995	3.17592
10409338	Nop16	NM_178605	0.000524756	0.0264995	1.69973
10405971	Nsun2	NM_145354	0.000496261	0.0264995	1.84882
10443360	Rpl10a	NM_011287	0.000506656	0.0264995	1.32186
10556200	Rpl27a	NM_011975	0.000508188	0.0264995	1.37856
10546054	Rpl3	NM_013762	0.000530667	0.0264995	1.3277
10408666	Rpp40	NM_145938	0.000500274	0.0264995	1.76693
10606581	Rps12	X15962	0.000519963	0.0264995	1.37274
10462587	Stambpl1	NM_029682	0.000519492	0.0264995	1.67886
10583316	Taf1d	BC056964	0.000521836	0.0264995	1.71317
10358050	Timm17a	NM_011590	0.000531868	0.0264995	1.83985
10547830	Tpi1	NM_009415	0.000529725	0.0264995	1.72333
10495111	Wdr77	NM_027432	0.000488008	0.0264995	1.85071
10433904	Yars2	NM_198246	0.000498866	0.0264995	1.86818
10433963	Ydjc	NM_026940	0.000491385	0.0264995	1.98395
10424437		---	0.000497564	0.0264995	1.30266
10558600	Mtg1	NM_199301	0.000536118	0.0265355	1.71923
10509163	Id3	NM_008321	0.000542435	0.026675	2.44122
10496771	Mcoln2	NM_026656	0.000542482	0.026675	2.85692
10467653	Rrp12	NM_199447	0.0005458	0.0267507	1.70909
10389775	Pctp	NM_008796	0.000547745	0.0267589	1.60275
10519555	Abcb1b	NM_011075	0.000589895	0.026839	2.11099
10511136	B930041F14Rik	NM_178699	0.000571645	0.026839	1.33464
10586591	Car12	NM_178396	0.000555546	0.026839	2.4818
10440600	Cct8	NM_009840	0.000573744	0.026839	1.46063
10515095	Elavl4	NM_010488	0.000567664	0.026839	2.30138
10549497	Fam60a	NM_019643	0.000580645	0.026839	1.30564
10481654	Fpgs	NM_010236	0.000564585	0.026839	1.80597
10521984	G6pd2	NM_019468	0.000578422	0.026839	1.25455
10582020	Gcsh	NM_026572	0.000570384	0.026839	2.10903
10558454	Glrx3	NM_023140	0.00059041	0.026839	1.82332
10423503	Gm6624	XM_003085958	0.000586017	0.026839	1.46227
10349771	Gm7241	XM_987328	0.00058888	0.026839	1.17009
10468113	Kcnip2	NM_145703	0.00057509	0.026839	1.23713
10406026	Mrpl36	NM_053163	0.000563273	0.026839	1.72671
10479099	Npepl1	NM_213733	0.000563872	0.026839	1.68251
10516894	Rcc1	NM_001197082	0.000580208	0.026839	1.41294
10443836	Rrp1b	NM_028244	0.000585419	0.026839	2.40923
10588522	Rrp9	NM_145620	0.000586097	0.026839	1.89633
10359506	Mettl13	NM_144877	0.000600818	0.0270331	1.50157
10503643	Ndufaf4	NM_026742	0.000598407	0.0270331	2.00578
10430669	Rpl3	NM_013762	0.000601866	0.0270331	1.38537
10389300	Dhrs11	NM_177564	0.000611415	0.0272182	1.70149
10402650	Cinp	NM_026048	0.000624264	0.027351	1.58159
10550906	Plaur	NM_011113	0.0006219	0.027351	2.26511
10439583	Sidt1	NM_001159419	0.000621361	0.027351	4.71795
10550332	Slc1a5	NM_009201	0.000625304	0.027351	1.81025
10515878	Ybx1	NM_011732	0.000619899	0.027351	1.28145
10529239	Pisd	NM_177298	0.000628046	0.0273913	1.33199
10583634	Qtrt1	NM_021888	0.000630713	0.0274281	2.2823
10573434	Farsa	NM_025648	0.000640604	0.027467	1.42419
10345357	Imp4	NM_178601	0.000651644	0.027467	1.62027
10581940	Kars	NM_001130868	0.000655768	0.027467	1.63023
10553301	Ldha	NM_001136069	0.000649576	0.027467	1.47894
10361651	Nup43	NM_145706	0.000645244	0.027467	1.69139
10415875	Pinx1	NM_028228	0.000645658	0.027467	1.77494
10462346	Rcl1	NM_021525	0.000654095	0.027467	2.12904
10607336	Ribc1	NM_025660	0.000646191	0.027467	1.10351
10573693	Rps13	NM_026533	0.000654013	0.027467	1.42899
10565083	Rps17	NM_009092	0.000657163	0.027467	1.19689
10485698		---	0.000646567	0.027467	1.31449
10467688	Exosc1	NM_025644	0.000673545	0.0277213	1.57951
10606565	Gm10063	ENSMUST00000072789	0.000679567	0.0277213	1.41255
10606571	Gm10063	ENSMUST00000072789	0.000679567	0.0277213	1.41255
10606575	Gm10063	ENSMUST00000072789	0.000679567	0.0277213	1.41255
10514366	Gm12669	NR_033611	0.000682959	0.0277213	1.40443
10570000	Gpi1	NM_008155	0.000679926	0.0277213	1.26212
10420035	Ipo4	NM_024267	0.000685357	0.0277213	1.70186
10562480	Nudt19	NM_033080	0.000675182	0.0277213	1.56691
10420657	Rps12	NM_011295	0.000674247	0.0277213	1.2792
10606939	Rps4x	NM_009094	0.000666539	0.0277213	1.21205
10518726	Slc25a33	NM_027460	0.000676014	0.0277213	1.25786
10561516	Nfkbib	NM_010908	0.000688135	0.0277591	1.32475
10361799	Adat2	NM_025748	0.000695326	0.0278649	1.43507
10487629	Idh3b	NM_130884	0.000711559	0.0278649	1.45867
10415960	Ints9	NM_153414	0.000707083	0.0278649	1.18523
10360914	Lyplal1	NM_146106	0.00071298	0.0278649	1.18735
10378088	Mybbp1a	NM_016776	0.000707679	0.0278649	2.04817
10463535	Nolc1	NM_053086	0.000706328	0.0278649	1.77022
10565434	Rps13	NM_026533	0.000704147	0.0278649	1.43073
10465215	Sssca1	NM_020491	0.000702667	0.0278649	1.55547
10441797	Tcp1	NM_013686	0.000705192	0.0278649	1.24895
10347232	Xrcc5	NM_009533	0.00071103	0.0278649	1.69638
10341270		---	0.000694013	0.0278649	1.65633
10342821		---	0.000702691	0.0278649	1.97405
10374476	Rps17	NM_009092	0.000718183	0.0279955	1.23876
10528648	Abcf2	NM_013853	0.00075634	0.0282497	1.30287
10401795	Alkbh1	NM_001102565	0.0007398	0.0282497	1.54284
10368670	Amd1	NM_009665	0.000746431	0.0282497	1.45604
10561777	BC027344	BC027344	0.000732745	0.0282497	1.63574
10372600	Cct2	NM_007636	0.000744521	0.0282497	1.38095
10536949	Fam40b	NM_177204	0.000738861	0.0282497	1.88912
10502146	Gar1	NM_026578	0.000757834	0.0282497	1.40478
10432957	Itgb7	NM_013566	0.000733268	0.0282497	2.49273
10408677	Lyrm4	NM_201358	0.000745425	0.0282497	1.28823
10515363	Mmachc	NM_025962	0.0007585	0.0282497	1.53108
10530806	Ppat	NM_172146	0.000745485	0.0282497	1.70029
10413222	Ppif	NM_134084	0.000753781	0.0282497	1.78538
10596379	Rpl10	NM_052835	0.000748106	0.0282497	1.20052
10344723	Rrs1	NM_021511	0.000742519	0.0282497	1.49088
10377550	Trp53	NM_001127233	0.000755607	0.0282497	1.42132
10344302		---	0.000748762	0.0282497	1.36091
10341169		---	0.000752383	0.0282497	1.48623
10430344	Il2rb	NM_008368	0.000765039	0.0283529	2.55204
10587486	Set	NM_023871	0.00076467	0.0283529	1.5097
10439130	Umps	NM_009471	0.000768123	0.0283973	1.55932
10455784	Gramd3	NM_026240	0.00077346	0.0285073	2.84136
10451238	Polr1c	NM_009085	0.000776783	0.0285073	1.66764
10355931	Farsb	NM_011811	0.000793821	0.0290617	1.43789
10383313	Bahcc1	NM_198423	0.000801412	0.0292684	1.26951
10425040	Apol7e	NM_001134802	0.000805	0.0293282	2.04798
10501358	Sars	NM_011319	0.000809104	0.0294066	1.48136
10376603	Drg2	NM_021354	0.000821212	0.0294905	1.57822
10420637	Kpna3	NM_008466	0.00081636	0.0294905	1.15869
10519224	Pusl1	NM_001033490	0.000820984	0.0294905	2.01833
10346634	Nop58	NM_018868	0.000827016	0.0295578	1.7372
10389062	1700071K01Rik	NM_001033765	0.000829342	0.0295581	1.3246
10507851	Pabpc4	NM_130881	0.000830953	0.0295581	1.51892
10531428	Nup54	NM_183392	0.000839111	0.0296012	1.30881
10598721	Rpl3	NM_013762	0.000837976	0.0296012	1.30985
10362073	Sgk1	NM_001161845	0.000840316	0.0296012	1.60461
10514645		---	0.000840217	0.0296012	1.10178
10505894	Mtap	NM_024433	0.000844129	0.0296068	1.4043
10565002	Crtc3	NM_173863	0.000847852	0.0296682	1.43296
10544812	Rpl38	NM_001048057	0.000851045	0.0297109	1.101
10428412	Nudcd1	NM_026149	0.000860014	0.0297479	1.58193
10574033	Nup93	NM_172410	0.000859325	0.0297479	1.47997
10340589		---	0.000858606	0.0297479	1.27109
10516640	Eif3i	NM_018799	0.000864679	0.0297506	1.47019
10359422	Prdx6	NM_007453	0.000866024	0.0297506	1.61708
10479215	Rps8	NM_009098	0.000862461	0.0297506	1.44367
10501244	Ampd2	NM_028779	0.000898253	0.0297772	1.77692
10503168	Chd7	NM_001081417	0.000871655	0.0297772	2.08825
10592888	Cxcr5	NM_007551	0.000894517	0.0297772	1.3183
10544906	Ggct	NM_026637	0.000896987	0.0297772	1.50579
10354598	Hecw2	NM_001001883	0.000874309	0.0297772	1.68178
10541799	Lpar5	NM_001163269	0.000890678	0.0297772	1.59089
10538253	Mpp6	NM_001164734	0.000878976	0.0297772	2.03033
10393125	Mrpl38	NM_024177	0.000891129	0.0297772	1.56339
10526345	Nsun5	NM_145414	0.000878572	0.0297772	1.70735
10365578	Nup37	NM_028334	0.000895174	0.0297772	1.35774
10497321	Pgam1	NM_023418	0.000875431	0.0297772	1.97795
10365450	Pwp1	NM_133993	0.000885414	0.0297772	1.46753
10606075	Rps4x	NM_009094	0.000898462	0.0297772	1.27628
10589350	Shisa5	NM_025858	0.000891028	0.0297772	1.21762
10344160		---	0.000891447	0.0297772	1.39056
10410099	Cdc14b	NM_172587	0.000901285	0.0298051	2.61493
10541711	Phb2	NM_007531	0.000915195	0.0301988	1.46523
10378848	Hsp90aa1	NM_010480	0.000924934	0.0302289	1.25436
10445565	Mrpl2	NM_025302	0.000921543	0.0302289	1.56113
10606567	Rps12	X15962	0.000939129	0.0302289	1.35162
10606569	Rps12	X15962	0.000939129	0.0302289	1.35162
10606577	Rps12	X15962	0.000939129	0.0302289	1.35162
10606579	Rps12	X15962	0.000939129	0.0302289	1.35162
10410560	Trip13	NM_027182	0.000930081	0.0302289	1.53
10340366		---	0.000927061	0.0302289	1.18879
10606573		---	0.000939129	0.0302289	1.35162
10507908	Fhl3	NM_010213	0.000945244	0.0303079	1.31267
10573319	Podnl1	NM_001013384	0.000946701	0.0303079	1.72519
10371293	1190007I07Rik	NM_001135567	0.000956344	0.0303172	1.68297
10400030	Bzw2	NM_025840	0.00095457	0.0303172	1.30159
10522668	Paics	NM_025939	0.000957066	0.0303172	1.31199
10389522	Rpl13a	NM_009438	0.000951777	0.0303172	1.34294
10344336		---	0.000955923	0.0303172	1.42176
10557450	Bola2	NM_175103	0.000981213	0.0305041	1.72636
10352503	Bpnt1	NM_011794	0.000980309	0.0305041	1.77526
10539026	Immt	NM_029673	0.000974637	0.0305041	1.43783
10447286	Rpl31	NM_053257	0.000977502	0.0305041	1.23023
10475435	Rps12	NM_011295	0.000969792	0.0305041	1.32065
10369586	Supv3l1	NM_181423	0.000979796	0.0305041	1.55449
10570429	Zfp828	NM_181854	0.000968843	0.0305041	1.45139
10599956		---	0.000984364	0.030539	1.77199
10442914	0610011F06Rik	NM_026686	0.000986872	0.0305538	1.89066
10474596	Aven	NM_028844	0.00100743	0.0305826	1.94489
10451081	Ccdc94	NM_028381	0.00101914	0.0305826	1.23075
10568217	Dctpp1	NM_023203	0.00101108	0.0305826	1.62267
10394690	E2f6	NM_033270	0.00101461	0.0305826	1.87389
10585599	Imp3	NM_133976	0.00102439	0.0305826	1.59402
10578027	Mak16	NM_026453	0.00101446	0.0305826	1.82134
10564313	Mphosph10	NM_026483	0.00101463	0.0305826	1.90457
10354832	Ppil3	NM_027351	0.00099691	0.0305826	1.66189
10580210	Rad23a	NM_009010	0.00101127	0.0305826	1.33258
10599554	Rbmx2	NM_173376	0.00101325	0.0305826	1.30696
10382369	Rpl38	NM_001048057	0.00101755	0.0305826	1.09663
10507914	Sf3a3	NM_029157	0.00101231	0.0305826	1.29207
10416069	Timm23	NM_016897	0.00102336	0.0305826	1.37619
10360225	Timm23	NM_016897	0.00102341	0.0305826	1.37619
10497149	Wls	NM_026582	0.000990386	0.0305826	3.68493
10469849	Zmynd19	NM_026021	0.00101432	0.0305826	1.46333
10539702	Fam136a	BC103775	0.00103178	0.0307423	1.98542
10389231	Ccl3	NM_011337	0.00103682	0.0308051	1.7397
10442922	Gm10012	NR_028042	0.00104003	0.0308051	1.06394
10527547	Gtf3a	NM_025652	0.00103999	0.0308051	1.65324
10509820	Rcc2	NM_173867	0.00104842	0.0309318	1.34353
10384154	Myo1g	NM_178440	0.00105547	0.0310405	1.43134
10362359	Pebp1	NM_018858	0.00105623	0.0310405	1.58936
10407543	Gtpbp4	NM_027000	0.00106086	0.0311158	1.80529
10452867	Dpy30	NM_001146222	0.00106642	0.031218	1.30895
10364752	Dazap1	NM_133188	0.00108151	0.0313265	1.26618
10368025	Hspa8	NM_031165	0.00107857	0.0313265	1.09809
10367091	Naca	NM_001113199	0.00108449	0.0313265	1.26842
10496015	Pla2g12a	NM_183423	0.0010847	0.0313265	1.40287
10441813	Snora20	NR_028479	0.00108434	0.0313265	1.52266
10583676	Carm1	NM_021531	0.00109746	0.0313342	1.82591
10370708	Polr2e	NM_025554	0.00109219	0.0313342	1.50868
10410877	Polr3g	NM_001081176	0.00109504	0.0313342	1.67354
10563014	Prmt1	NM_019830	0.00109662	0.0313342	1.60126
10378768	Rnmtl1	NM_183263	0.0010958	0.0313342	1.71415
10587042	Rsl24d1	NM_198609	0.00108854	0.0313342	1.61546
10367641	Mthfd1l	NM_172308	0.00110313	0.0313855	1.70023
10567163	Rps13	NM_026533	0.0011114	0.0314388	1.5672
10451591	Tomm6	NM_001164729	0.00111429	0.0314566	1.23097
10466901	Gm5623	ENSMUST00000087473	0.0011174	0.0314853	1.10228
10447510	Amd1	NM_009665	0.00112432	0.0315935	1.31983
10430255	Foxred2	NM_001168260	0.00112728	0.0315935	1.78574
10351039	Gas5	NR_002840	0.00112964	0.0315935	4.37525
10339161		---	0.00112789	0.0315935	1.17864
10551464	Fbl	NM_007991	0.00114085	0.031639	1.4138
10603011	Rbbp7	NM_009031	0.0011388	0.031639	1.10731
10366848	B4galnt1	NM_008080	0.00114416	0.0316467	1.78025
10558631	5830411N06Rik	NM_175533	0.00117634	0.0317264	3.6332
10503178	Chd7	NM_001081417	0.0011925	0.0317264	1.73322
10463265	Cnnm1	NM_031396	0.00119343	0.0317264	1.73533
10407042	Dimt1	NM_025447	0.00117736	0.0317264	2.16314
10562360	Gpi1	NM_008155	0.0011605	0.0317264	1.2867
10437748	Gspt1	NM_146066	0.00117163	0.0317264	1.3455
10472994	Mtx2	NM_016804	0.00116314	0.0317264	1.51604
10370422	Pwp2	NM_029546	0.00119217	0.0317264	1.50827
10423068	Rad1	NM_011232	0.00119132	0.0317264	1.78842
10395049	Rnaseh1	NM_011275	0.00118835	0.0317264	1.51333
10563101	Rpl13a	NM_009438	0.00118997	0.0317264	1.29543
10587604	Rwdd2a	NM_027100	0.00116927	0.0317264	1.91246
10373202	Shmt2	NM_028230	0.0011908	0.0317264	2.02953
10569168	Slc25a22	NM_026646	0.00117189	0.0317264	1.54144
10384961	Stc2	NM_011491	0.00115339	0.0317264	1.96086
10542445	Strap	NM_011499	0.00116615	0.0317264	1.38973
10465559	Vegfb	NM_011697	0.00116854	0.0317264	1.2579
10528480		---	0.00117362	0.0317264	1.38903
10343207		---	0.0011867	0.0317264	1.73548
10468869	Prdx3	NM_007452	0.0011958	0.0317333	1.69889
10344003		---	0.00119843	0.0317471	1.54301
10510687	Acot7	NM_133348	0.00120358	0.0318275	1.55111
10591777	Gm6607	NR_033622	0.00120595	0.0318343	1.37184
10392098	Ftsj3	NM_025310	0.00122322	0.0322336	1.95249
10572485	Rab3a	NM_001166399	0.00122671	0.0322691	1.22436
10391431	Aarsd1	NM_144829	0.00123026	0.032306	1.53275
10461921	2410127L17Rik	NM_026120	0.0012377	0.0323331	1.50779
10413826	Oxnad1	NM_145460	0.00123832	0.0323331	1.73276
10466439	Pebp1	NM_018858	0.00123357	0.0323331	1.61846
10553861	Trpm1	NM_001039104	0.00123989	0.0323331	1.34379
10496475	Adh5	NM_007410	0.00126138	0.0323987	1.52706
10487208	Atp8b4	NM_001080944	0.00125106	0.0323987	3.16578
10411728	Cenph	NM_021886	0.00126366	0.0323987	1.40127
10538420	Gars	NM_180678	0.00125024	0.0323987	1.69348
10502801	H28	NM_031367	0.00125289	0.0323987	2.82998
10580056	Lphn1	NM_181039	0.00126609	0.0323987	1.23453
10517060	Nudc	NM_010948	0.00125409	0.0323987	1.31722
10572757	Rab8a	NM_023126	0.00125675	0.0323987	1.29912
10453792	Thoc1	BC024951	0.00125985	0.0323987	1.32159
10480891	Ubac1	NM_133835	0.00125735	0.0323987	1.31879
10436041		---	0.00127047	0.0324556	1.22659
10492598	Nmd3	NM_133787	0.00127366	0.0324819	1.6147
10494160	Tmod4	NM_016712	0.00128056	0.0325476	2.08754
10470182	Bmyc	NM_023326	0.00128364	0.0325708	1.71017
10531146	Mkrn1-ps1	AF494488	0.00129053	0.0325808	1.43841
10374590	Xpo1	NM_134014	0.00128948	0.0325808	1.29278
10342736		---	0.00128799	0.0325808	1.55018
10548815	E330021D16Rik	ENSMUST00000058713	0.00129474	0.0325822	1.61146
10430265	Eif3d	NM_018749	0.00129708	0.0325822	1.35206
10544525	Pdia4	NM_009787	0.00129971	0.0325938	1.39564
10506743	0610037L13Rik	BC019215	0.00130478	0.0326123	1.50147
10407159	Ankrd55	NM_029898	0.00130443	0.0326123	1.90414
10556528	Pde3b	NM_011055	0.00131483	0.032809	2.34509
10398972	Mta1	NM_054081	0.00131723	0.0328144	1.46749
10399540	Pqlc3	NM_172574	0.0013236	0.0328687	1.83356
10456414	Psmg2	NM_134138	0.00132754	0.0328687	1.64079
10438098	Sdf2l1	NM_022324	0.00132921	0.0328687	1.73354
10531208	Cox18	NM_001163456	0.00133525	0.0329162	1.36326
10544555	Zfp746	NM_001163475	0.00133663	0.0329162	1.33073
10397143	2410016O06Rik	NM_023633	0.0013543	0.0330291	1.85518
10439532	Qtrtd1	NM_029128	0.00135362	0.0330291	2.10929
10368730	Rpf2	NM_023323	0.00135211	0.0330291	1.64895
10438585	Tmem41a	NM_025693	0.00135658	0.0330291	1.4965
10478364	Tox2	NM_001098799	0.00135565	0.0330291	2.31292
10524450	Ung	NM_001040691	0.00135188	0.0330291	1.50439
10571752	Dctd	NR_027759	0.00136312	0.0331348	2.16332
10384192	Tbrg4	NM_134011	0.00136961	0.0332388	1.52518
10445670	Mrps10	NM_001146212	0.00138085	0.0334576	1.50092
10342140		---	0.00138832	0.0335306	1.34711
10343788		---	0.00138743	0.0335306	1.7646
10400642	1110034A24Rik	NM_027269	0.00142255	0.0335497	1.31097
10384572	1110067D22Rik	NM_173752	0.00144664	0.0335497	1.5414
10595205	2410127L17Rik	NM_026120	0.00142745	0.0335497	1.5244
10535065	Adap1	NM_172723	0.00139949	0.0335497	1.19687
10404132	Cmah	NM_001111110	0.00141373	0.0335497	2.71424
10371432	D10Wsu52e	BC003288	0.00143692	0.0335497	1.39895
10581612	Dhodh	NM_020046	0.00144774	0.0335497	1.4036
10390050	Eme1	NM_177752	0.00139869	0.0335497	1.35076
10473240	Eno1	NM_023119	0.00140473	0.0335497	1.4572
10414909	Gm8721	ENSMUST00000103632	0.00143259	0.0335497	3.13043
10559635	Hspbp1	NM_024172	0.00144466	0.0335497	1.60139
10425158	Pdxp	NM_020271	0.00143578	0.0335497	1.90088
10471525	Ptrh1	NM_178595	0.00144496	0.0335497	1.70349
10371217	S1pr4	NM_010102	0.00140147	0.0335497	1.44354
10576216	Snord68	NR_028128	0.00141898	0.0335497	1.52951
10578703	Spcs3	NM_029701	0.00143251	0.0335497	1.48909
10465220	Sssca1	NM_020491	0.00139414	0.0335497	1.84363
10464240	Trub1	NM_029839	0.0014067	0.0335497	1.48387
10443749	Ubash3a	NM_177823	0.00144865	0.0335497	1.52094
10343258		---	0.00144006	0.0335497	1.3338
10409206		---	0.00143762	0.0335497	1.45295
10338173		---	0.00143337	0.0335497	2.26948
10580969	Got2	NM_010325	0.00145729	0.0336826	1.3468
10441815	Sod2	NM_013671	0.0014677	0.0338193	1.62266
10454950	Slc35a4	NM_026404	0.00147366	0.0338529	1.474
10534190	Wbscr16	NM_033572	0.00147155	0.0338529	1.31495
10563411	Grwd1	NM_153419	0.00148613	0.0340874	1.89088
10535852	Slc7a1	NM_007513	0.00149685	0.034281	1.75579
10513884	Tle1	NM_011599	0.00150106	0.0342977	1.47852
10346168	Stat4	NM_011487	0.00151241	0.0344277	1.68542
10435075	Tfrc	NM_011638	0.00151096	0.0344277	1.66975
10572290	Nr2c2ap	NM_001025586	0.00152113	0.034441	1.64724
10502732	Prkacb	NM_011100	0.00152035	0.034441	1.48495
10379875	Rpl13	NM_016738	0.00152167	0.034441	1.36201
10456995	Txnl4a	NM_178604	0.00152215	0.034441	1.38234
10483756	Atp5g3	NM_175015	0.00153498	0.034639	1.15316
10353475	Eif3m	NM_145380	0.00154101	0.034639	1.55936
10500412	Gpr89	NM_026229	0.00154471	0.034639	2.01941
10403511	Heatr1	NM_144835	0.00153912	0.034639	1.87227
10545588	Hk2	NM_013820	0.00154301	0.034639	1.48446
10506736	Magoh	NM_010760	0.00153943	0.034639	1.53781
10503174	Chd7	NM_001081417	0.0015541	0.0346421	3.03208
10467842	Got1	NM_010324	0.00155636	0.0346421	1.69839
10500529	Phgdh	NM_016966	0.0015561	0.0346421	1.44282
10434523	Polr2h	NM_145632	0.00155471	0.0346421	1.36803
10578539	Slc25a4	NM_007450	0.001552	0.0346421	1.47856
10487380	Gm10766	ENSMUST00000099407	0.00157953	0.0346565	1.31486
10358188	Gpr25	NM_001101516	0.00158275	0.0346565	1.47882
10599627	Hprt	NM_013556	0.00158036	0.0346565	1.41471
10572077	Naf1	NM_001163564	0.00157718	0.0346565	1.91258
10431656	Rpl31	NM_053257	0.00158465	0.0346565	1.20944
10345698	Rpl31	NM_053257	0.00158157	0.0346565	1.21056
10491730	Rps23	NM_024175	0.00158015	0.0346565	1.37671
10461148	Snhg1	AK051045	0.00158312	0.0346565	5.26746
10338196		---	0.0015714	0.0346565	1.22498
10342093		---	0.00158276	0.0346565	1.3511
10389701	Akap1	NM_009648	0.00161889	0.0348138	1.46764
10394245	Dnajc27	NM_153082	0.0016157	0.0348138	1.50139
10507557	Ebna1bp2	NM_026932	0.00159522	0.0348138	2.11185
10362394	Hddc2	NM_027168	0.00160548	0.0348138	1.88125
10458226	Hspa9	NM_010481	0.00161979	0.0348138	1.45422
10559516	Rdh13	NM_175372	0.00162163	0.0348138	1.49434
10420114	Tgm1	NM_001161715	0.00161926	0.0348138	1.17931
10510580	Tnfrsf9	NM_011612	0.00160083	0.0348138	1.3108
10593740	Wdr61	NM_001025375	0.00161632	0.0348138	1.62986
10478847	1500012F01Rik	NM_001081005	0.00163763	0.0349445	1.72748
10604763	Arpc1b	NM_023142	0.00165591	0.0349445	1.4369
10572109	Ints10	NM_027590	0.00165186	0.0349445	1.43121
10372078	Mrpl42	NM_026065	0.00164857	0.0349445	1.84384
10416510	Nufip1	NM_013745	0.00165584	0.0349445	1.43534
10425834	Samm50	NM_178614	0.00166052	0.0349445	1.42753
10339619		---	0.00165643	0.0349445	1.33741
10406464		---	0.00165057	0.0349445	1.594
10601593	Gm5167	XM_356374	0.00167276	0.0350003	1.26875
10508686	Mecr	NM_025297	0.00168848	0.0350003	2.23255
10516064	Mfsd2a	NM_029662	0.0016783	0.0350003	1.78503
10581547	Nob1	NM_026277	0.00167169	0.0350003	1.73917
10589087	Prkar2a	NM_008924	0.00168608	0.0350003	3.10084
10429607	Top1mt	NM_028404	0.00168172	0.0350003	1.40212
10338144		---	0.00168645	0.0350003	1.41563
10532301		---	0.00167441	0.0350003	1.51095
10520650	Cad	NM_023525	0.00170083	0.035202	2.36366
10511803	2610029I01Rik	NM_029840	0.00170507	0.0352412	1.62487
10399874	Bcap29	NM_007530	0.00172675	0.0352859	2.04814
10542164	Clec12a	NM_177686	0.00173842	0.0352859	1.94947
10466848	D19Bwg1357e	NM_177474	0.00173964	0.0352859	1.63516
10591726	Ecsit	NM_012029	0.00173496	0.0352859	1.66597
10485483	Nat10	NM_153126	0.00174006	0.0352859	2.28069
10576726	Rps23	NM_024175	0.00172177	0.0352859	1.38381
10394733	Rps23	NM_024175	0.00172095	0.0352859	1.4063
10454606	Wdr36	NM_001110015	0.00171307	0.0352859	1.79148
10594186		---	0.00171773	0.0352859	1.33838
10434148	Trmt2a	NM_001081000	0.00174829	0.0353574	1.40965
10547151	Rpl27a	NM_011975	0.00175984	0.0355433	1.35367
10583942	Thyn1	NM_144543	0.00176556	0.0355633	1.71059
10504329	Ccdc107	NM_001037913	0.00179253	0.0358665	1.48174
10584700	Dpagt1	NM_007875	0.0017902	0.0358665	1.60927
10471062	Mettl11a	NM_170592	0.00178971	0.0358665	1.75783
10546710	Shq1	NM_181590	0.00179519	0.035872	1.98484
10434668	Tmem97	NM_133706	0.00179989	0.0359182	2.15809
10463751	Pdcd11	NM_011053	0.00180664	0.0359806	1.69557
10593320	Rpl10	NM_052835	0.0018078	0.0359806	1.17361
10449242	Snrpg	NM_026506	0.00181766	0.0361291	1.40672
10495993	Elovl6	NM_130450	0.00182412	0.0362003	2.24205
10365037	Matk	NM_010768	0.00183174	0.0362003	1.27891
10468081	Npm3	NM_008723	0.00183321	0.0362003	1.87876
10415660	Rpl13	NM_016738	0.00183327	0.0362003	1.36108
10409767	Golm1	NM_027307	0.00183868	0.0362306	1.23574
10562491	Pdcd5	NM_019746	0.00184292	0.0362481	1.17101
10503172	Chd7	NM_001081417	0.00184805	0.0362668	2.14634
10370376	Pfkl	NM_008826	0.00185203	0.0362668	1.47826
10341232		---	0.00185522	0.0362668	1.31778
10339794		---	0.00185592	0.0362668	1.98661
10424853	Brp16	NM_021555	0.00186625	0.0362916	1.88296
10505282	Prpf4	NM_027297	0.00186241	0.0362916	1.50684
10518714	Tmem201	NM_001025106	0.00186743	0.0362916	1.48056
10454984	Wdr55	NM_026464	0.00186925	0.0362916	1.79993
10519321	Gm15772	NR_003373	0.00187167	0.0362917	1.47221
10532463	Pus1	NM_001025561	0.00188041	0.0364143	1.45024
10515528	Dph2	NM_026344	0.00188562	0.0364203	1.58061
10561343	Josd1	NM_028792	0.00188736	0.0364203	1.81248
10535084	3110082I17Rik	NM_028469	0.00191646	0.0365002	1.49449
10539321	Ccdc142	NM_001081266	0.00190494	0.0365002	1.2688
10535025	Got2	NM_010325	0.00190775	0.0365002	1.35748
10463836	Gsto1	NM_010362	0.00190309	0.0365002	2.64209
10501676	Hiat1	NM_008246	0.00191569	0.0365002	1.50609
10422776	Phb	NM_008831	0.00191881	0.0365002	1.68513
10406854	Rpl27a	NM_011975	0.00191107	0.0365002	1.29781
10441530	Sytl3	NM_031395	0.00191507	0.0365002	1.92324
10512701	Tomm5	NM_001099675	0.00191234	0.0365002	2.72297
10378508	Tsr1	NM_177325	0.00189889	0.0365002	2.18309
10340758		---	0.00190676	0.0365002	1.18676
10381539	G6pc3	NM_175935	0.00192435	0.0365133	1.53808
10338647		---	0.00192217	0.0365133	1.95058
10351414	Aldh9a1	NM_019993	0.00193685	0.0365402	1.5028
10505109	BC026590	BC026590	0.00194633	0.0365402	1.65165
10366814	Cdk4	NM_009870	0.00193269	0.0365402	1.2039
10446777	Ehd3	NM_020578	0.00194407	0.0365402	2.20463
10448004	Phf10	NM_024250	0.00195073	0.0365402	1.40984
10463517	Pprc1	NM_001081214	0.00195076	0.0365402	2.07514
10531340	Rpl13	NM_016738	0.00192888	0.0365402	1.3899
10445422	Slc35b2	NM_028662	0.00193995	0.0365402	1.3513
10376887	Snord49a	NR_028550	0.00194547	0.0365402	1.99166
10585022	Zfp259	NM_011752	0.00195248	0.0365402	1.77372
10507520	Hyi	NM_026601	0.00197304	0.0366554	1.42734
10492846	Pet112l	NM_144896	0.00197313	0.0366554	1.45301
10380551	Phb	NM_008831	0.00197325	0.0366554	1.70598
10547641	Slc2a3	NM_011401	0.00197293	0.0366554	1.57361
10500582	Wdr3	NM_175552	0.00196909	0.0366554	1.8169
10467470	Aldh18a1	NM_019698	0.00199487	0.0368296	1.6628
10351769	Igsf8	NM_080419	0.00198899	0.0368296	1.34924
10399228		---	0.00199038	0.0368296	1.26508
10343090		---	0.00199448	0.0368296	1.72046
10399882	Dus4l	NM_028002	0.00200033	0.0368852	1.69158
10542842	Ccdc91	NM_025911	0.00200463	0.0369192	1.34793
10388776	Rpl23a	NM_207523	0.0020148	0.037008	1.238
10578064	Rpl27a	NM_011975	0.00201532	0.037008	1.34475
10563303	Bax	NM_007527	0.00202167	0.0370516	1.61865
10440929	Gart	NM_010256	0.00203828	0.0371994	1.72837
10356351	Rpl6	NM_011290	0.00203707	0.0371994	1.17782
10390505	Snora21	NR_028078	0.00203332	0.0371994	2.16704
10452633	Tgif1	NM_009372	0.00203962	0.0371994	1.48313
10585286	Arhgap20	NM_175535	0.00204372	0.037229	1.70129
10379840	Myo19	NM_025414	0.00205683	0.0373773	1.63941
10438103	Ccdc116	NM_001164606	0.00205959	0.0373823	1.85301
10385375	Thg1l	NM_001080969	0.00207231	0.0375227	1.82851
10526250	Abhd11	NR_033794	0.00209594	0.0375496	1.59752
10391221	Kat2a	NM_020004	0.00209632	0.0375496	1.57505
10471550	Rpl12	BC075731	0.00208036	0.0375496	2.76667
10509858	Sdhb	NM_023374	0.00209106	0.0375496	1.38361
10393509	Usp36	NM_001033528	0.00209496	0.0375496	1.81593
10341030		---	0.0020801	0.0375496	1.17989
10342282		---	0.00208589	0.0375496	1.39732
10341754		---	0.00209875	0.0375496	1.63539
10468275	Pcgf6	NM_027654	0.00211784	0.0376227	2.00231
10414078	Rpl23a	NM_207523	0.00211162	0.0376227	1.23444
10404262	Rps8	NM_009098	0.00211656	0.0376227	1.39873
10354389	Slc39a10	NM_172653	0.00210975	0.0376227	1.9312
10564520	Snora21	NR_028078	0.00211592	0.0376227	2.26349
10590972	Mif	NM_010798	0.00212325	0.0376743	1.56372
10450038	Angptl4	NM_020581	0.00215502	0.0376826	1.67671
10366698	BC048403	BC065058	0.00214702	0.0376826	1.56345
10591816	Dpy19l1	NM_172920	0.00216128	0.0376826	1.78558
10590549	Exosc7	NM_001081188	0.00215513	0.0376826	1.82129
10439471	Poglut1	NM_172380	0.00215689	0.0376826	1.543
10511865	Ptges3	NM_019766	0.00213027	0.0376826	1.30387
10598831	Rpl23a	NM_207523	0.00213468	0.0376826	1.22533
10422701	Rpl37	NM_026069	0.00215974	0.0376826	1.45625
10532923	Rpl37	NM_026069	0.00215967	0.0376826	1.45946
10393320	Ube2o	NM_173755	0.0021579	0.0376826	1.33881
10487622	Snrpb	NM_009225	0.00216679	0.0377349	1.50671
10339185		---	0.00218008	0.0377914	1.42981
10427718	Brix1	NM_026396	0.00218859	0.0378953	1.54269
10477929	1110008F13Rik	NM_026124	0.00220646	0.0379427	1.3499
10356657	Ndufa10	NM_024197	0.00219415	0.0379427	1.29061
10355173	Rpl10a	NM_011287	0.00220582	0.0379427	1.21198
10400334	Rpl31	NM_053257	0.00219982	0.0379427	1.22291
10403253	Rps4x	NM_009094	0.00220628	0.0379427	1.27146
10339061		---	0.00219909	0.0379427	1.56281
10448707	Tbl3	NM_145396	0.00221537	0.0380368	1.66394
10458589	Prelid2	NM_029942	0.00222706	0.0381661	4.88057
10589413	Nme6	NM_018757	0.00223462	0.0382086	1.78934
10525419	P2rx7	NM_011027	0.00223794	0.0382219	1.5327
10601601	Gm5167	XM_356374	0.0022476	0.0382934	1.3116
10497904	Nudt6	NM_153561	0.00224976	0.0382934	1.69152
10399823		---	0.00226141	0.0384048	1.72726
10523058	Eif5a	NM_001166591	0.00227125	0.0385285	1.32951
10338604		---	0.00228853	0.0387779	1.26659
10405234	Snrpd2	NM_026943	0.00229367	0.0388212	1.45558
10604053	Nkrf	NM_029891	0.00230437	0.0388476	1.70764
10405158	Pus7	NM_178403	0.0023009	0.0388476	1.56643
10581495	Rplp1	NM_018853	0.00229864	0.0388476	1.3295
10571342	Rps12	NM_011295	0.00230563	0.0388476	1.31623
10604844	Sms	NM_009214	0.00231072	0.0388476	1.44909
10338632		---	0.00230936	0.0388476	1.24983
10438091	2610318N02Rik	BC039993	0.00232018	0.0388973	2.10313
10439239	Dirc2	NM_153550	0.00232143	0.0388973	1.80228
10515293	Llph	NM_025431	0.00232058	0.0388973	1.63688
10346914	Fastkd2	NM_172422	0.00233443	0.0390282	1.69691
10363479	Rpl27a	NM_011975	0.00233361	0.0390282	1.37061
10384829	Rps27a	NM_001033865	0.00234182	0.0391083	1.34772
10427083	Eif4b	NM_145625	0.00237188	0.0391326	1.41196
10425945	Fbln1	NM_010180	0.00236539	0.0391326	1.47357
10603702	Llph	NM_025431	0.00235447	0.0391326	1.57053
10572613	Mrpl34	NM_053162	0.00235162	0.0391326	1.7573
10481900	Rabepk	NM_145522	0.00237076	0.0391326	1.26297
10542376	Rpl36al	NM_025589	0.00235995	0.0391326	1.24751
10539861	Rpn1	NM_133933	0.00236676	0.0391326	1.32034
10570980	Rps23	NM_024175	0.00234777	0.0391326	1.35291
10532919	Rps23	NM_024175	0.00236501	0.0391326	1.39258
10393406		---	0.00236137	0.0391326	1.76251
10465282	Pola2	NM_008893	0.00238877	0.039368	1.3676
10599530	Rab33a	NM_011228	0.00239605	0.0393735	1.78684
10541098	Zfp239	NM_001001792	0.00239695	0.0393735	1.42254
10339749		---	0.00239582	0.0393735	1.39322
10431220	2210021J22Rik	NM_001164625	0.00240065	0.0393913	1.51266
10528090	Rundc3b	NM_198620	0.00240652	0.0394446	1.41684
10582337	Fam38a	NM_001037298	0.00242272	0.0396238	1.67078
10475487	Slc28a2	NM_172980	0.00242121	0.0396238	2.18159
10464359		---	0.00242706	0.0396516	1.23203
10413255	Duxbl	NM_183389	0.0024333	0.0396517	2.54481
10413265	Duxbl	NM_183389	0.0024333	0.0396517	2.54481
10560103	Rps8	NM_009098	0.00243497	0.0396517	1.41355
10471715	Mrrf	NM_026422	0.00244154	0.0397157	1.55456
10456709	Rpl17	NM_001002239	0.00245002	0.0397677	1.18412
10359334	Cacybp	NM_009786	0.00246123	0.0398636	1.49649
10605172	Naa10	NM_001177965	0.00246001	0.0398636	1.65169
10414594	Mett11d1	NM_001029990	0.00246991	0.0398754	1.64179
10374020	Rhbdd3	NM_177370	0.00246676	0.0398754	1.21442
10398717	Trmt61a	NM_177374	0.00246965	0.0398754	1.96908
10370911	Klf16	NM_078477	0.00247501	0.039915	1.34535
10382139	Psmd12	NM_025894	0.00247865	0.0399309	1.25024
10562576	Plekhf1	NM_024413	0.00249896	0.040172	1.91691
10442057	Riok2	NM_025934	0.00250685	0.040214	1.55045
10484389	Tfpi	NM_011576	0.00251257	0.0402189	1.85941
10481508	Asb6	NM_133346	0.00252873	0.0404346	1.20868
10440661	Rpl13	NM_016738	0.00253382	0.040473	1.33791
10488830	Pigu	NM_001004721	0.00254363	0.0405866	1.2564
10590968	Ankrd49	NM_019683	0.0025531	0.0406515	1.82374
10461389	Rps7	NM_011300	0.00256007	0.0406965	1.28621
10341793		---	0.00256134	0.0406965	1.3943
10427205	Myg1	NM_021713	0.00257142	0.0407473	1.42887
10433462	Pmm2	NM_016881	0.00257266	0.0407473	1.59388
10376959	Elac2	NM_023479	0.00258582	0.0408268	1.68089
10491062	Rpl27a	NM_011975	0.00258521	0.0408268	1.31608
10492888		---	0.00258203	0.0408268	1.99495
10492229	Rpl13	NM_016738	0.00259181	0.0408785	1.40918
10353750	Bag2	NM_145392	0.00260484	0.040936	1.67679
10424909	Hsf1	NM_008296	0.00261445	0.040936	1.50384
10550274	Meis3	NM_008627	0.00261994	0.040936	1.46092
10591747	Rpl15	NM_025586	0.00261824	0.040936	1.21217
10491191	Rpl22l1	NM_026517	0.0026151	0.040936	1.4523
10582981	Tfdp1	NM_009361	0.00261664	0.040936	1.24647
10341191		---	0.0026146	0.040936	2.78343
10593356	Sdhd	NM_025848	0.00262283	0.0409386	1.46193
10439204	Rpl15	NM_025586	0.00263178	0.0409767	1.22768
10540544	Thumpd3	NM_008188	0.0026333	0.0409767	1.73075
10340935		---	0.00263344	0.0409767	1.57113
10487969	Trmt6	NM_175113	0.00264045	0.0410434	1.43013
10360158	Ly9	NM_008534	0.00264676	0.041099	1.49232
10357249	Steap3	NM_001085409	0.00266315	0.0413109	1.22955
10605740	Eif2s3x	NM_012010	0.00266636	0.0413181	1.35924
10388517	Gemin4	NM_177367	0.00267304	0.041379	1.72356
10446001	Fsd1	NM_183178	0.00267595	0.0413814	1.35828
10426030	Trmu	NM_028063	0.00269541	0.0415969	1.44065
10338870		---	0.00269964	0.0416195	1.27101
10431792	Pus7l	NM_172437	0.002709	0.041721	2.34279
10503963		---	0.00271425	0.0417591	1.14183
10362310	Ube2l3	NM_009456	0.00272051	0.0418127	1.12181
10576210	Rpl13	NM_016738	0.00273315	0.0419079	1.39277
10543052	Rps27a	NM_024277	0.00273506	0.0419079	1.35686
10503184	Chd7	NM_001081417	0.0027499	0.0419605	2.40022
10509838	Padi2	NM_008812	0.00274739	0.0419605	1.3451
10449471	Srpk1	NM_016795	0.00275244	0.0419605	1.48096
10508382	Ak2	NM_016895	0.00277773	0.0421066	1.59454
10602795	Eif1ax	NM_025437	0.00276874	0.0421066	1.46938
10416437	Lcp1	NM_008879	0.00277881	0.0421066	1.28239
10421707	Rpl23a	NM_207523	0.00276619	0.0421066	1.27023
10386604	Shmt1	NM_009171	0.00277387	0.0421066	1.90704
10565582	Rps8	NM_009098	0.002782	0.0421125	1.35876
10581926	Adat1	NM_013925	0.00278659	0.0421396	1.91148
10596481	Abhd14a	NM_001110271	0.00279399	0.0422091	1.46455
10417070	Ipo5	NM_023579	0.00280303	0.0422185	1.43448
10503249	Rpl13	NM_016738	0.00280117	0.0422185	1.38508
10608640		---	0.00279862	0.0422185	1.3116
10364916	3110056O03Rik	NM_175195	0.00281507	0.0422912	1.30229
10414723	Gm13955	ENSMUST00000103640	0.00281629	0.0422912	1.44238
10414923	Gm13955	ENSMUST00000103640	0.00281629	0.0422912	1.44238
10557439	Ccdc101	NM_029339	0.00282878	0.0423941	1.66075
10559233	Mrpl23	NM_011288	0.00282833	0.0423941	1.62098
10350489	Uchl5	NM_019562	0.00284095	0.0425342	1.36972
10399430	Ddx1	NM_134040	0.00284608	0.0425686	1.22186
10539435	Bola3	NM_175277	0.00286305	0.0426391	1.3982
10478799	Cse1l	NM_023565	0.00286708	0.0426391	1.19066
10552500	Klk8	NM_008940	0.00286527	0.0426391	1.47831
10368270	Rps12	NM_011295	0.0028576	0.0426391	1.40992
10359697	Xcl1	NM_008510	0.00287573	0.0426391	1.63613
10344198		---	0.00287563	0.0426391	1.32977
10505465	6330416G13Rik	NM_144905	0.00289316	0.0427349	1.19534
10364373	Lsm7	NM_025349	0.00289412	0.0427349	1.70151
10415678	Cab39l	NM_026908	0.00290007	0.0427808	1.34853
10455595	Eno1	NM_023119	0.00290424	0.0428003	1.36917
10579874	Abce1	NM_015751	0.00291708	0.04281	1.36423
10565994	Art2b	NM_019915	0.00294042	0.04281	2.22712
10521667	Bst1	NM_009763	0.00302945	0.04281	1.61242
10462136	Cycs	NM_007808	0.00291931	0.04281	1.31552
10497918	Gm9104	NM_001111313	0.00296207	0.04281	1.13901
10383485	Gps1	NM_145370	0.00301365	0.04281	1.29086
10381860	Mettl2	NM_172567	0.00298225	0.04281	1.52864
10539337	Mogs	NM_020619	0.00295094	0.04281	1.62654
10483786	Mrpl23	NM_011288	0.00300304	0.04281	1.65089
10520833	Mrpl33	NM_025796	0.00297671	0.04281	1.39566
10480379	Mrps5	NM_029963	0.00300339	0.04281	1.8273
10510629	Nol9	NM_028727	0.00292827	0.04281	1.59387
10529425	Nop14	NM_029278	0.00292458	0.04281	1.56767
10385043	Npm1	NM_008722	0.00303008	0.04281	1.37654
10483648	Ola1	NM_025942	0.00298482	0.04281	1.5169
10502934	Rabggtb	NR_028095	0.00301812	0.04281	1.73729
10506254	Raver2	NM_183024	0.0030048	0.04281	1.56546
10394591	Rpl15	NM_025586	0.00291712	0.04281	1.21775
10361816	Rpl23a	NM_207523	0.00299628	0.04281	1.25029
10549375	Rps26	NM_013765	0.00298843	0.04281	1.30895
10587501	Rps27a	NM_024277	0.00291571	0.04281	1.34878
10517116	Rps6ka1	NM_009097	0.00296542	0.04281	1.49546
10454063	Rsl24d1	NM_198609	0.00292762	0.04281	1.61538
10465374	Sac3d1	NM_133678	0.00302606	0.04281	1.25166
10393648	Sgsh	NM_018822	0.00297241	0.04281	1.35215
10446907	Ttc27	NM_152817	0.0030132	0.04281	2.35818
10499187	Ube2l3	NM_009456	0.00294933	0.04281	1.11566
10432509	Uxt	NM_013840	0.00293574	0.04281	1.28318
10343686		---	0.00297512	0.04281	1.58502
10340957		---	0.00301539	0.04281	1.7233
10343496		---	0.00296088	0.04281	2.10111
10338615		---	0.00302307	0.04281	2.52987
10339872		---	0.00298328	0.04281	3.3306
10460968	Rasgrp2	NM_011242	0.00303352	0.0428184	1.74989
10524248	Ddx51	NM_027156	0.00304767	0.0429375	1.64821
10370824	Mbd3	NM_013595	0.00304636	0.0429375	1.33904
10451458	Cnpy3	NM_028065	0.00305847	0.0430184	1.33114
10544982	Nt5c3	NM_026004	0.00306305	0.0430333	1.67326
10573401	Trmt1	NM_198020	0.00306733	0.0430533	1.61824
10573217	Ddx39	NM_197982	0.00311134	0.0430914	1.45845
10436446	Gps1	NM_001177874	0.00308345	0.0430914	1.29566
10446013	Mpnd	NM_026530	0.00310039	0.0430914	1.34114
10578264	Msr1	NM_031195	0.00311212	0.0430914	1.31731
10421351	Polr3d	NM_025945	0.00309561	0.0430914	1.63485
10421293	Ppp3cc	NM_008915	0.00308581	0.0430914	1.64965
10539649	Ptges3	NM_019766	0.00311767	0.0430914	1.32384
10479174	Rps8	NM_009098	0.00311376	0.0430914	1.37271
10479187	Rps8	NM_009098	0.00311376	0.0430914	1.37271
10545168	Tacstd2	NM_020047	0.00311873	0.0430914	1.46549
10569485	Tnfrsf26	NM_175649	0.00308837	0.0430914	1.5297
10341450		---	0.00307999	0.0430914	1.3068
10342486		---	0.00312981	0.0431652	1.83958
10561552	Eif3k	NM_028659	0.0031358	0.0432082	1.41164
10526743	Cops6	NM_012002	0.0031861	0.0435424	1.45171
10388018	Dhx33	NM_178367	0.00318125	0.0435424	2.13077
10582378	Fam38a	NM_001037298	0.00318365	0.0435424	1.40189
10442143	Gm5145	ENSMUST00000095633	0.00316342	0.0435424	1.26769
10402615	Hsp90aa1	NM_010480	0.00318543	0.0435424	1.22709
10366746	Lrig3	NM_177152	0.00317624	0.0435424	1.66725
10561956	Rps12	NM_011295	0.00318168	0.0435424	1.36969
10436348	Tomm70a	NM_138599	0.00317704	0.0435424	1.60986
10492205	Eif2a	NM_001005509	0.00319246	0.0435502	1.29059
10501795	Rwdd3	NM_025637	0.00318969	0.0435502	1.4165
10497209	Mrps28	NM_025434	0.00319584	0.0435568	1.53836
10582699	2810004N23Rik	NM_025615	0.00320069	0.0435639	1.51643
10474541	Nop10	NM_025403	0.00320215	0.0435639	1.45423
10412481	2410127L17Rik	NM_026120	0.00321159	0.0436141	1.51848
10405727	2410127L17Rik	NM_026120	0.00321164	0.0436141	1.51848
10357454	Dars	NM_177445	0.00322389	0.0437016	1.34639
10416791		---	0.00322287	0.0437016	1.40363
10339902		---	0.00324094	0.0437854	2.53557
10463448	Peo1	NM_153796	0.00325055	0.0438654	1.508
10403453	Dip2c	NM_001081426	0.00325948	0.0439465	1.08371
10503220	Chd7	NM_001081417	0.00329173	0.0439872	1.47067
10503210	Chd7	NM_001081417	0.00329002	0.0439872	2.06981
10466923	Gm10136	NM_001178039	0.00328505	0.0439872	1.58849
10515884	Ppih	NM_028677	0.00327048	0.0439872	1.35152
10521690	Ppih	NM_028677	0.00328691	0.0439872	1.35202
10417745	Rpl15	NM_025586	0.0032833	0.0439872	1.22741
10398599	Rps19	NM_023133	0.00328978	0.0439872	1.52816
10364890	Sf3a2	NM_013651	0.00327342	0.0439872	1.28379
10415640	Snora65	NR_002898	0.00327574	0.0439872	2.67847
10351404	Tmco1	NM_001039483	0.00329101	0.0439872	1.21569
10503166	Chd7	NM_001081417	0.00329741	0.044024	2.18599
10413086	Adk	NM_134079	0.00331863	0.0440425	1.95171
10420758	Blk	NM_007549	0.00330819	0.0440425	1.52767
10478825	Ddx27	NM_153065	0.00330486	0.0440425	1.64184
10356859	Dtymk	NM_001105667	0.00331802	0.0440425	1.40919
10506767	Echdc2	NM_026728	0.00331474	0.0440425	1.66685
10476952	Entpd6	NM_172117	0.00331876	0.0440425	1.44798
10428052	Cct5	NM_007637	0.0033353	0.0441771	1.38079
10548194	Fkbp4	NM_010219	0.00335029	0.0442276	1.71175
10508019	Gnl2	NM_145552	0.00335087	0.0442276	1.58932
10448803	Hn1l	NM_198937	0.00334564	0.0442276	1.25116
10531383	Sdad1	NM_172713	0.00336304	0.0443105	2.11898
10542050	Efcab4b	NM_001033464	0.00337976	0.0443753	1.80673
10455533	Eif1a	NM_010120	0.0033745	0.0443753	1.63412
10520483	Ept1	NM_027652	0.00337709	0.0443753	1.38115
10596070		---	0.00337197	0.0443753	1.50563
10537428	Rab19	NM_011226	0.00338288	0.0443776	2.0056
10516229	Utp11l	NM_026031	0.00339977	0.0445603	1.66841
10533085	Pebp1	NM_018858	0.0034181	0.0447488	1.4804
10607524	Sms	NM_009214	0.0034201	0.0447488	1.42262
10364571	Wdr18	NM_175450	0.00342653	0.044794	1.57478
10448055	Pdcd2	NM_008799	0.00344581	0.0448357	1.36362
10459590	Ptpn2	NM_001127177	0.00344542	0.0448357	1.43694
10447461	Ston1	NM_029858	0.00344673	0.0448357	1.51004
10454077	Taf4b	NM_001100449	0.00343674	0.0448357	2.30822
10524955	Tesc	NM_021344	0.00343686	0.0448357	1.55534
10379889	Appbp2	NM_025825	0.00346232	0.0449795	1.12177
10340042		---	0.00346464	0.0449795	1.75242
10338659		---	0.00346815	0.0449863	1.41711
10503222	Chd7	NM_001081417	0.00347308	0.0450114	2.12483
10385599	Canx	NM_007597	0.00354224	0.0450823	1.15413
10357488	Cd55	NM_010016	0.0035437	0.0450823	1.59998
10503204	Chd7	NM_001081417	0.00352061	0.0450823	1.244
10351026	Gas5	NR_002840	0.00351768	0.0450823	2.78909
10546066	Isy1	NM_133934	0.00352857	0.0450823	1.43682
10552406	Nkg7	NM_024253	0.00353311	0.0450823	2.08181
10373388	Obfc2b	NM_027257	0.00353041	0.0450823	1.28175
10569200	Polr2l	NM_025593	0.00352817	0.0450823	1.37592
10585474	Psma4	NM_011966	0.00353123	0.0450823	1.19294
10500683	Rangrf	NM_021329	0.00350585	0.0450823	1.70275
10547638	Rpl15	NM_025586	0.00349169	0.0450823	1.20017
10534053	Rps16	NM_013647	0.00352118	0.0450823	1.17676
10484357	Rps4x	NM_009094	0.00352751	0.0450823	1.27875
10515416	Rps8	NM_009098	0.00351606	0.0450823	1.3456
10465604	Stip1	NM_016737	0.00352546	0.0450823	1.19363
10535458	Zdhhc4	NM_028379	0.00353727	0.0450823	1.31806
10455007	Zmat2	NM_025594	0.00352942	0.0450823	1.62569
10344583		---	0.00353855	0.0450823	1.32601
10339823		---	0.00348874	0.0450823	1.45809
10485183	Slc35c1	NM_211358	0.00354822	0.045092	1.64781
10402136	Gpr68	NM_175493	0.00356469	0.0451613	1.5054
10353460	Kcnq5	NM_001160139	0.00356586	0.0451613	1.77322
10581493	Pdxp	NM_020271	0.00356868	0.0451613	1.35383
10379204	Poldip2	NM_026389	0.00356414	0.0451613	1.53492
10466304	Dtx4	NM_172442	0.00358224	0.0452567	1.38352
10420131	Rabggta	NM_019519	0.00359242	0.0453473	1.30864
10412616	Rpp14	NM_025938	0.00359805	0.0453803	1.79393
10361790	Fuca2	NM_025799	0.00361272	0.045451	1.39629
10363368	Timm23	NM_016897	0.0036099	0.045451	1.3515
10600512	Brcc3	NM_001166457	0.00362065	0.0454747	1.26539
10375886	D930048N14Rik	NR_027958	0.00362002	0.0454747	1.18502
10463911	Add3	NM_001164099	0.00363652	0.0455979	1.59024
10426301	Tcea1	NM_011541	0.00364004	0.0456041	1.22742
10499470	Rusc1	NM_028188	0.00364676	0.0456502	1.28717
10460492	Mrpl11	NM_025553	0.00365716	0.0457114	1.58943
10357478	Rpl31	NM_053257	0.00366076	0.0457114	1.19984
10551489	Rps16	NM_013647	0.00366592	0.0457323	1.18256
10558220	Pstk	NM_001039534	0.00368373	0.0458081	1.59079
10518358	2610305D13Rik	NM_145078	0.00368993	0.0458257	2.11265
10421981	Dis3	NM_028315	0.00369428	0.0458257	1.77638
10499504	Mtx1	NM_013604	0.00369221	0.0458257	1.30911
10605090	Idh3g	NM_008323	0.00370759	0.0459529	1.33191
10475648	Dtwd1	NM_026981	0.00373075	0.0459619	1.61056
10576873	Elavl1	NM_010485	0.00371278	0.0459619	1.16874
10578069	Gtpbp10	NM_153116	0.00372114	0.0459619	1.5964
10512024	Mobkl2b	NM_178061	0.00373886	0.0459619	1.26052
10383389	Mrpl12	NM_027204	0.00373689	0.0459619	1.63731
10581558	Rps26	NM_013765	0.00373059	0.0459619	1.30363
10344563		---	0.00372793	0.0459619	1.6919
10493193	Cct3	NM_009836	0.0037532	0.0459908	1.62233
10507539	Elovl1	NM_019422	0.00375344	0.0459908	1.37092
10351035	Gas5	NR_002840	0.00375177	0.0459908	3.70956
10496417	Rg9mtd2	NM_175389	0.00374872	0.0459908	1.60783
10576246	Rps12	NM_011295	0.00375909	0.0460226	1.37947
10374793	Pnpt1	NM_027869	0.00376393	0.0460444	1.57475
10346867	Eef1b2	NM_018796	0.00381701	0.0460541	1.38095
10444595	Lsm2	NM_030597	0.00378579	0.0460541	1.55962
10476276	Mavs	NM_144888	0.0038035	0.0460541	1.34283
10514255	Mllt3	NM_027326	0.00382517	0.0460541	1.49096
10411722	Mrps36	NM_025369	0.00383206	0.0460541	1.48924
10382565	Mrps7	NM_025305	0.00382639	0.0460541	1.43598
10435821	Naa50	NM_028108	0.00382647	0.0460541	1.22347
10516427	Ncdn	NM_011986	0.00380944	0.0460541	1.59409
10529028	Ost4	NM_001134692	0.00378582	0.0460541	1.29221
10539042	Polr1a	NM_009088	0.00382611	0.0460541	2.31757
10429666	Pycrl	NM_025412	0.00377269	0.0460541	1.45211
10528474	Rpl22l1	NM_026517	0.00378076	0.0460541	1.56913
10487643	Rpl27a	NM_011975	0.00380302	0.0460541	1.28565
10578613	Rps16	NM_013647	0.00378951	0.0460541	1.14692
10338529		---	0.00382928	0.0460541	1.12156
10546337		---	0.00379799	0.0460541	1.15204
10339718		---	0.00382783	0.0460541	1.23648
10371002	Lsm7	NM_025349	0.00384425	0.0460902	1.79481
10366886	Arhgap9	NM_146011	0.00386599	0.0462095	1.66131
10503176	Chd7	NM_001081417	0.00386956	0.0462095	4.18696
10504763	Galnt12	NM_172693	0.00386727	0.0462095	1.66514
10584741	Slc37a4	NM_008063	0.0038638	0.0462095	1.40106
10340729		---	0.00385935	0.0462095	1.23333
10400639	Rpl36al	NM_025589	0.00387948	0.0462179	1.25393
10582814	Tomm20	NM_024214	0.00387795	0.0462179	1.6131
10527559	Polr1d	NM_009087	0.00389034	0.0463106	1.68701
10389269	Aatf	NM_019816	0.00389946	0.0463459	1.84367
10484431	Tmx2	NM_025868	0.00389738	0.0463459	1.2493
10515943	Ctps	NM_016748	0.00391346	0.0464152	1.8698
10436442	Fam60a	NM_019643	0.00391533	0.0464152	1.31426
10454198	Rnf125	NM_026301	0.00391199	0.0464152	1.7069
10539882	Ruvbl1	NM_019685	0.00391763	0.0464152	1.47161
10345807	Il18r1	NM_008365	0.00392953	0.0465018	2.2149
10347386	Rqcd1	NM_021383	0.00393112	0.0465018	1.23066
10396094	Klhdc2	NM_027117	0.00394154	0.0465362	1.78238
10510399	Masp2	NM_001003893	0.00394331	0.0465362	1.42146
10562818	Pold1	NM_011131	0.00393809	0.0465362	1.29344
10580160	Mri1	NM_026423	0.00394685	0.0465415	1.75966
10568521	2310057M21Rik	BC044749	0.00395603	0.0465767	1.40766
10532896	2610524H06Rik	NM_181075	0.00400731	0.0466435	1.43812
10503198	Chd7	NM_001081417	0.0040113	0.0466435	2.38452
10429957	Fbxl6	NM_013909	0.00397204	0.0466435	1.77651
10376196	Hint1	NM_008248	0.00400094	0.0466435	1.44013
10441038	Hlcs	NM_139145	0.00399887	0.0466435	1.63493
10595466	Pgm3	NM_028352	0.00399699	0.0466435	1.92274
10384032	Pold2	NM_008894	0.00400662	0.0466435	1.55437
10541494	Rps27a	NM_024277	0.00396957	0.0466435	1.34789
10364814	Scamp4	NM_019575	0.0039948	0.0466435	1.34057
10422412	Slc15a1	NM_053079	0.00400279	0.0466435	2.12973
10418804	Timm23	NM_016897	0.00396953	0.0466435	1.35896
10340291		---	0.00398018	0.0466435	1.42501
10341662		---	0.00399996	0.0466435	1.4471
10342849		---	0.00400944	0.0466435	1.55511
10340830		---	0.00398908	0.0466435	2.53425
10501179	Rpl13	NM_016738	0.00403536	0.0467787	1.3825
10419759	Prmt5	NM_013768	0.00404596	0.0468294	1.96527
10365337		---	0.00404315	0.0468294	1.47613
10383671	Drg1	NM_007879	0.00405781	0.0468944	1.36987
10352242	Parp1	NM_007415	0.0040693	0.0469356	1.44783
10551554	Sars2	NM_023637	0.00407385	0.0469356	1.57067
10425477	Sgsm3	NM_134091	0.00406846	0.0469356	1.06261
10338947		---	0.00407377	0.0469356	1.25344
10574985	Slc7a6	NM_178798	0.00408338	0.0470094	1.50454
10455967	2610318N02Rik	BC039993	0.0041059	0.0470848	1.41779
10454332	Elp2	NM_021448	0.00409916	0.0470848	1.48883
10487267	Polr2l	NM_025593	0.00411184	0.0470848	1.32006
10467256	Rpl10	NM_052835	0.00410935	0.0470848	1.1698
10588026	Rpl7a	NM_013721	0.0041087	0.0470848	1.17521
10499438	Msto1	NM_144898	0.00412064	0.0471497	1.37576
10574727	Slc9a5	NM_001081332	0.0041273	0.04719	1.33911
10532504	Hscb	NM_153571	0.00413073	0.0471934	1.79824
10530851	Mtch2	NM_019758	0.00414607	0.0473294	1.25772
10373009	Tsfm	NM_025537	0.0041564	0.0473788	1.54193
10585860	Adpgk	NM_028121	0.00418587	0.0474681	1.48897
10605338	G6pdx	NM_008062	0.0041828	0.0474681	1.47037
10601416	P2ry10	NM_172435	0.00417677	0.0474681	1.62386
10352306	Pycr2	NM_133705	0.00420124	0.0474681	1.57203
10388784	Rpl23a	AF357367	0.00422259	0.0474681	2.65444
10464388	Rps12	NM_011295	0.00416914	0.0474681	1.37103
10414767	Rps19	NM_023133	0.00422039	0.0474681	1.53425
10414874	Rps19	NM_023133	0.00422039	0.0474681	1.53425
10389719	Scpep1	NM_029023	0.00422511	0.0474681	2.14652
10507594	Slc2a1	NM_011400	0.00421875	0.0474681	1.20377
10582322	Snai3	NM_013914	0.00419912	0.0474681	2.40385
10392070	Strada	NM_028126	0.00419054	0.0474681	1.34881
10342938		---	0.00420574	0.0474681	1.37521
10542060		---	0.00422654	0.0474681	1.64731
10343402		---	0.004248	0.0476646	1.1814
10452874	Atp6v1f	NM_025381	0.00427151	0.0477859	1.38956
10421723	Dnajc15	NM_025384	0.00427129	0.0477859	2.70216
10558910	Rangrf	NM_021329	0.00426796	0.0477859	1.58542
10400710	Gm71	NM_001033236	0.00428916	0.0478056	1.74959
10471844	Nek6	NM_021606	0.00428788	0.0478056	1.48759
10375461	Rpl7	NM_011291	0.00427812	0.0478056	1.18281
10607391	Rps7	NM_011300	0.00428865	0.0478056	1.26175
10559248	Tspan32	NM_020286	0.0042954	0.0478397	1.45634
10364455	Cdc34	NM_177613	0.00430896	0.0479272	1.34855
10490946	Hsp90aa1	NM_010480	0.00431281	0.0479272	1.22949
10588243	Ryk	NM_013649	0.00433353	0.0479803	1.52491
10419390		---	0.00432875	0.0479803	1.21904
10502714	Rpf1	NM_027371	0.0043369	0.0479823	1.24997
10540118	Lsm3	NM_026309	0.00434103	0.0479927	1.32794
10435980	Rps24	NM_207634	0.00436094	0.0481774	1.25609
10568065	Ino80e	NM_153580	0.00437191	0.0482278	1.34171
10448292	Thoc6	NM_001008425	0.00437055	0.0482278	1.44343
10534102	Gusb	NM_010368	0.00439189	0.0483757	1.8463
10529605	Wfs1	NM_011716	0.00439497	0.0483757	1.33917
10339237		---	0.00440981	0.0485036	1.60851
10527880	C030048B08Rik	NM_172991	0.00442378	0.0485404	1.34971
10492381	Gmps	NM_001033300	0.00442471	0.0485404	1.28294
10457409	Usp14	NM_021522	0.00442606	0.0485404	1.37894
10547015	1500001M20Rik	NM_026894	0.00443302	0.048554	1.44244
10428576	Rpl15	NM_025586	0.00443375	0.048554	1.19936
10554233	Aen	NM_026531	0.00445794	0.0486408	1.34127
10499639	Cks1b	NM_016904	0.0044554	0.0486408	1.30569
10379957	Rnft1	NM_029788	0.00446431	0.0486408	1.3669
10371981	Snrpf	NM_027246	0.00446425	0.0486408	1.34767
10559547	Tnnt1	NM_011618	0.00445467	0.0486408	1.15934
10467344	Noc3l	NM_021315	0.00448819	0.0488656	1.63964
10405074	Nol8	NM_001081350	0.00449637	0.0489169	1.6724
10458870		---	0.0044994	0.0489169	1.27925
10555087		---	0.00450345	0.0489256	1.98437
10555041	Alg8	NM_199035	0.00451686	0.048942	1.66818
10350478	Glrx2	NM_001038592	0.00451171	0.048942	1.17765
10573713	Heatr3	NM_172757	0.00451854	0.048942	1.75019
10525043	Rbm19	NM_028762	0.00451125	0.048942	1.49097
10424252	Wdyhv1	NM_029734	0.00452123	0.048942	1.49849
10463402		---	0.00453573	0.0490637	1.32382
10589041	Impdh2	NM_011830	0.00455174	0.0491309	1.67491
10492480	Gfm1	NM_138591	0.00457826	0.0493111	1.72837
10369288		---	0.00457658	0.0493111	1.32044
10535979	Rfc3	NM_027009	0.00458717	0.0493717	1.44926
10370303	Adarb1	NR_004429	0.00460229	0.0493931	1.42867
10480699	Dpp7	NM_031843	0.0046021	0.0493931	1.46753
10470283	Egfl7	NM_198724	0.00460022	0.0493931	1.13732
10398085	Glrx5	NM_028419	0.00459556	0.0493931	1.28917
10401958	Naca	NM_001113199	0.00461224	0.0494646	1.21829
10581902	Cfdp1	NM_011801	0.00462625	0.049509	1.43186
10515326	Tmem69	NM_177670	0.00462547	0.049509	2.04161
10348858	Bok	NM_016778	0.00464145	0.0495224	1.05622
10376339	Zfp692-ps	NM_182996	0.00464396	0.0495224	1.40257
10342034		---	0.00466966	0.049726	1.35476
10539574	Npm3-ps1	NR_002702	0.00468889	0.0498602	1.39743
10511325	Rps20	NM_026147	0.00468643	0.0498602	1.19642
10510546	Eno1	NM_023119	0.00470511	0.049962	1.21773
10399038	Zfp386	NM_001004066	0.00470388	0.049962	1.6035

## Sheet: Significantly Down
Table S1
Probe ID	Gene Symbol	RefSeq ID	p-value	q-value	Fold Change
10399588	Zfp125	ENSMUST00000079237	0.000218226	0.0206097	-3.24364
10466800	Pgm5	NM_175013	0.00307713	0.0430914	-3.00329
10598085		---	0.00300777	0.04281	-2.59673
10512372	Ccl19	NM_011888	0.000511553	0.0264995	-2.13574
10512322	Ccl19	NM_011888	0.000527556	0.0264995	-2.1103
10504159	Ccl19	NM_011888	0.000527562	0.0264995	-2.1103
10504188	Ccl19	NM_011888	0.000585961	0.026839	-2.08411
10495659	Cnn3	NM_028044	0.00107358	0.0313058	-2.0543
10504132	Ccl19	NM_011888	0.00144931	0.0335497	-2.03347
10487937	Prokr2	NM_144944	0.00417214	0.0474681	-1.94952
10395805	Fam177a	BC049669	0.00446073	0.0486408	-1.92278
10429564	Ly6a	NM_010738	0.00355694	0.0451613	-1.92232
10399820	Acp1	NM_001110239	0.0020979	0.0375496	-1.86387
10406852	Cnn3	NM_028044	0.00221699	0.0380368	-1.83651
10524718	Rplp0	NM_007475	0.000124633	0.0167439	-1.83648
10395770	Ppp2r3c	NM_021529	0.00432896	0.0479803	-1.77085
10395780	Ppp2r3c	NM_021529	0.00432896	0.0479803	-1.77085
10497842	Bbs7	NM_027810	0.00048703	0.0264995	-1.73218
10421128	Adamdec1	NM_021475	0.00384378	0.0460902	-1.72256
10493990	S100a11	NM_016740	0.000102818	0.0161155	-1.71099
10504127	Ccl21a	NM_011124	3.94e-05	0.0153106	-1.70408
10504154	Ccl21a	NM_011124	3.94e-05	0.0153106	-1.70408
10504183	Ccl21a	NM_011124	3.94e-05	0.0153106	-1.70408
10512377	Ccl21a	NM_011124	3.94e-05	0.0153106	-1.70408
10394776		---	7.03e-05	0.0156749	-1.69748
10388902	Lgals9	NM_010708	0.00308587	0.0430914	-1.68193
10518313	Tnfrsf8	NM_009401	0.00260072	0.040936	-1.63572
10457669	Dsc3	NM_007882	0.00188798	0.0364203	-1.63441
10343237		---	0.00225874	0.0384028	-1.61017
10512315	Ccl27a	NM_001048179	0.00113703	0.031639	-1.608
10342370		---	0.0028763	0.0426391	-1.60686
10420308	Gzmb	NM_013542	0.00310901	0.0430914	-1.60082
10407435	Akr1c18	NM_134066	0.000345867	0.0245331	-1.57698
10338197		---	0.00177332	0.035662	-1.57319
10500808	Olfml3	NM_133859	0.00061498	0.0272962	-1.56416
10501020	Chi3l3	NM_009892	0.00163428	0.0349445	-1.55479
10342950		---	0.00250701	0.040214	-1.54651
10538163	Abp1	NM_029638	0.00299154	0.04281	-1.51174
10450699	H2-t9	NM_001177467	0.00196046	0.036644	-1.5117
10387855	Alox15	NM_009660	0.00162192	0.0348138	-1.51107
10340278		---	0.00171634	0.0352859	-1.50006
10430384	Elfn2	NM_183141	0.000893121	0.0297772	-1.48521
10457640	S100a11	NM_016740	0.000277013	0.0220536	-1.48238
10461836	Olfr1502	BC106813	0.00065534	0.027467	-1.46351
10343440		---	0.00403189	0.0467787	-1.45433
10531120	Csn2	NM_009972	0.00275102	0.0419605	-1.44916
10502748	Lphn2	NM_001081298	0.0011094	0.0314388	-1.44815
10455954	Gm4951	NM_001033767	0.00277102	0.0421066	-1.42848
10532052	Hfm1	NM_177873	0.00420924	0.0474681	-1.42319
10385837	Il13	NM_008355	0.00354446	0.0450823	-1.42019
10450704	H2-Bl	NM_008199	0.00110343	0.0313855	-1.419
10545212	Gm5574	ENSMUST00000103364	0.00133033	0.0328687	-1.40504
10582562		---	0.00208885	0.0375496	-1.39114
10543358		---	0.0037236	0.0459619	-1.38683
10544702		---	0.0034476	0.0448357	-1.38422
10594631	Aph1b	NM_177583	0.000564216	0.026839	-1.37776
10338107		---	0.00168876	0.0350003	-1.37764
10493474	Muc1	NM_013605	0.00142012	0.0335497	-1.37557
10501492	Hectd1	ENSMUST00000042052	0.00176411	0.0355633	-1.36696
10522934	Amtn	NM_027793	0.00463484	0.0495224	-1.36412
10435288	Muc13	NM_010739	0.000176009	0.0190529	-1.36366
10548450	Klra5	NM_008463	0.00101097	0.0305826	-1.3611
10538271		---	0.00300619	0.04281	-1.35963
10456005	Cd74	NM_001042605	0.00167207	0.0350003	-1.35914
10597960	Slc6a20a	NM_139142	0.002116	0.0376227	-1.3563
10608686		---	0.000161474	0.0186748	-1.35501
10504106	Il11ra1	NM_001172054	0.00173389	0.0352859	-1.35151
10450930	Crisp1	NM_009638	0.00373531	0.0459619	-1.35087
10537509	Mgam	NM_001171003	0.00442369	0.0485404	-1.34999
10388225		---	0.00367954	0.0457939	-1.34574
10342056		---	0.00431188	0.0479272	-1.33015
10339067		---	0.00139774	0.0335497	-1.32605
10353309	Jph1	AK081751	0.000551206	0.026839	-1.32562
10515935	Guca2b	NM_008191	0.00289291	0.0427349	-1.32298
10512334	Il11ra2	NM_010550	0.00367155	0.0457323	-1.32214
10512356	Il11ra2	NM_010550	0.00367155	0.0457323	-1.32214
10608646		---	0.00305913	0.0430184	-1.32155
10431140	1810041L15Rik	NM_001163145	0.000814979	0.0294905	-1.31933
10456577		---	0.00111157	0.0314388	-1.31279
10534493	Ccl24	NM_019577	0.00433139	0.0479803	-1.30941
10367024	Tac2	NM_009312	0.00217325	0.0377914	-1.30282
10497490	Naaladl2	ENSMUST00000099184	0.00250959	0.040214	-1.30234
10450733	H2-t9	NM_001177467	0.00142274	0.0335497	-1.30087
10394990	Mboat2	NM_026037	0.00126568	0.0323987	-1.29854
10372807	Msrb3	NM_177092	0.000634427	0.0274412	-1.29773
10529515	Sorcs2	NM_030889	0.000164056	0.0186748	-1.29773
10343739		---	0.000272205	0.0219225	-1.29261
10585803	Stra6	NM_009291	0.00185164	0.0362668	-1.28786
10562709	Cd33	NM_001111058	0.00165387	0.0349445	-1.28772
10498350	P2ry14	NM_133200	0.00286877	0.0426391	-1.28688
10395659	Coch	NM_007728	0.000600685	0.0270331	-1.28675
10585010	Apoa4	NM_007468	0.000239797	0.0208262	-1.28054
10416700	Pcdh17	NM_001013753	0.00335878	0.0442931	-1.27992
10349968	Chi3l1	NM_007695	0.00422733	0.0474681	-1.27936
10601581	9230105E10Rik	NM_001146007	0.0026024	0.040936	-1.27779
10464836	Actn3	NM_013456	0.00165987	0.0349445	-1.27393
10343604		---	0.00183962	0.0362306	-1.27289
10399973	Hdac9	NM_024124	0.00462375	0.049509	-1.27083
10341434		---	0.00297686	0.04281	-1.26963
10436057	Morc1	NM_010816	0.00104821	0.0309318	-1.26795
10458794	Ccdc112	NM_001160399	0.00255035	0.0406507	-1.26763
10505980	Fggy	NM_001113412	0.00186576	0.0362916	-1.26757
10467840	C130021O09Rik	AK081501	0.00462984	0.0495122	-1.26529
10373690		---	0.000562459	0.026839	-1.2626
10552557	Klk1b8	NM_008457	0.00213009	0.0376826	-1.26047
10347036	Mtap2	NM_001039934	1.63e-05	0.0151498	-1.26015
10342799		---	0.000116421	0.0167439	-1.25968
10380956	Gsdma3	NM_001007461	0.00302405	0.04281	-1.25905
10474045	Chst1	NM_023850	0.000189796	0.0195842	-1.25857
10549647	Ncr1	NM_010746	0.00160692	0.0348138	-1.25359
10532072	Hfm1	NM_177873	0.00378592	0.0460541	-1.25177
10389816	Tom1l1	NM_028011	0.000937567	0.0302289	-1.24892
10513320	Ptgr1	NM_025968	0.00418017	0.0474681	-1.24694
10431943		---	0.00379848	0.0460541	-1.24514
10384423	Cobl	NM_172496	0.000776244	0.0285073	-1.2417
10595496	Snap91	NM_013669	0.00380931	0.0460541	-1.24001
10524568	BC057022	BC057022	0.00150214	0.0342977	-1.23902
10539739	Asprv1	NM_026414	0.000122624	0.0167439	-1.23731
10447264	Slc3a1	NM_009205	0.00409912	0.0470848	-1.23582
10437205	Pcp4	NM_008791	0.00428829	0.0478056	-1.2353
10351368	Gpa33	NM_021610	0.000965941	0.0305041	-1.2342
10597775	Ulk4	NM_177589	0.00421446	0.0474681	-1.23291
10440465		---	0.00157729	0.0346565	-1.23021
10358027	Elf3	NM_001163131	0.00146411	0.0337883	-1.22943
10601771	Armcx1	NM_001166377	0.0021433	0.0376826	-1.22758
10375799	Zfp354a	NM_009329	0.00464821	0.0495326	-1.22229
10380699	Copz2	NM_019877	0.00290909	0.04281	-1.22202
10393898	Myadml2	NM_026751	0.00101797	0.0305826	-1.22121
10498386	Igsf10	NM_001162884	1.3e-05	0.0151498	-1.21747
10379228	Nos2	NM_010927	0.00295753	0.04281	-1.21552
10368556	Hey2	NM_013904	0.00323586	0.043785	-1.2118
10363333	Sh3rf3	NM_172788	0.00194824	0.0365402	-1.2109
10495967	Tifa	NM_145133	0.0022321	0.0382086	-1.21086
10535841	Slc46a3	NM_027872	0.0017391	0.0352859	-1.20981
10438572	2510009E07Rik	NM_001001881	0.0016184	0.0348138	-1.20854
10403957	Hist1h4m	NM_175657	0.000940208	0.0302289	-1.2076
10408092	Hist1h4m	NM_175657	0.000940215	0.0302289	-1.2076
10559983	Zscan4-ps2	ENSMUST00000094850	0.00361223	0.045451	-1.20676
10597996	Xcr1	NM_011798	0.00182732	0.0362003	-1.20656
10573956	Slc6a2	NM_009209	0.00286619	0.0426391	-1.20498
10347115		---	0.00410589	0.0470848	-1.20421
10428698	Sntb1	NM_016667	0.0039962	0.0466435	-1.20329
10536324	Asb4	NM_023048	0.00272331	0.041813	-1.20205
10366446	Tspan8	NM_146010	0.00351014	0.0450823	-1.20044
10462113	Apba1	NM_177034	0.00256506	0.0407127	-1.20039
10408074	Hist1h4k	NM_178211	0.00298092	0.04281	-1.20021
10487619	Gm10183	ENSMUST00000086387	0.0020622	0.0373846	-1.19945
10382336		---	0.00333339	0.0441771	-1.19833
10473880	Lrp4	NM_172668	0.00201683	0.037008	-1.19818
10584165	Kirrel3	NM_001190911	0.00197868	0.0367109	-1.19735
10404051	Hist1h4d	NM_175654	0.00362942	0.0455468	-1.19523
10373467	Erbb3	NM_010153	0.00418866	0.0474681	-1.19339
10404067	Hist1h4b	NM_178193	0.00128034	0.0325476	-1.19337
10421906		---	0.00414892	0.0473294	-1.19333
10494351	Mtmr11	NM_181409	0.0037756	0.0460541	-1.19279
10541301	Tuba8	NM_017379	0.000124482	0.0167439	-1.19164
10419559	Rnase12	NM_001011875	0.00331929	0.0440425	-1.1916
10401149	Plek2	NM_013738	0.000684913	0.0277213	-1.19148
10539581		---	0.000464823	0.0260613	-1.19022
10456556	Stard6	NM_029019	0.00174716	0.0353574	-1.18995
10455439	Hmgb1	NM_010439	0.00215703	0.0376826	-1.18993
10513112	Epb4.1l4b	NM_019427	0.00426196	0.0477856	-1.18962
10425421	Fam83f	NM_145986	0.00454922	0.0491309	-1.18921
10607865	Tmsb4x	NM_021278	0.00218008	0.0377914	-1.18893
10543895	2010107G12Rik	NM_001025573	0.00118618	0.0317264	-1.18888
10438169		---	0.0043934	0.0483757	-1.18871
10382802	Sphk1	NM_001172475	0.00403328	0.0467787	-1.1872
10358124	Pkp1	NM_019645	0.000571477	0.026839	-1.18601
10585428	Dnaja4	NM_021422	0.00205512	0.0373773	-1.18277
10588577	Cish	NM_009895	0.000535808	0.0265355	-1.18255
10429691	Fam83h	NM_134087	0.00135577	0.0330291	-1.18244
10603794		---	0.000854952	0.0297479	-1.17979
10453738	Fzd8	NM_008058	0.000978446	0.0305041	-1.17898
10596383	Col6a6	NM_001102607	0.00217796	0.0377914	-1.17753
10497483	Hmgb1	NM_010439	0.000842	0.0296012	-1.17573
10533945	Ubc	NM_019639	0.00158054	0.0346565	-1.17561
10415787	Kcnrg	NM_206974	0.00274949	0.0419605	-1.17523
10413932	E130203B14Rik	NM_178791	0.00113643	0.031639	-1.172
10556456	Tead1	NM_001166584	0.00107294	0.0313058	-1.17182
10544829	Jazf1	NM_001168277	0.00395452	0.0465767	-1.16977
10547869	Leprel2	NM_013534	0.0029858	0.04281	-1.16964
10494174	Sema6c	NM_011351	0.00457121	0.0493057	-1.16769
10542896	Bicd1	NM_009753	0.00323294	0.0437849	-1.16666
10343651		---	0.000230471	0.0206097	-1.16661
10552337	Hmg1l1	NM_001111282	0.00312272	0.0431069	-1.16492
10489305	Ptprt	NM_021464	0.000634662	0.0274412	-1.16433
10546557	Fam19a4	NM_177233	0.00215016	0.0376826	-1.16432
10584428	Olfr912	NM_146810	0.00350973	0.0450823	-1.16278
10419015	Cdhr1	NM_130878	0.00366039	0.0457114	-1.16219
10439885		---	0.00357301	0.0451781	-1.16126
10480288	Nebl	BC119802	0.00224746	0.0382934	-1.16083
10536334	Dync1i1	NM_001191023	0.000507091	0.0264995	-1.15898
10448916	Tpsab1	NM_031187	0.00387285	0.0462121	-1.15804
10607225	Lrch2	NM_001081173	0.00384078	0.0460902	-1.15493
10429754	Nrbp2	NM_144847	0.00324171	0.0437854	-1.1539
10571567	Sorbs2	NM_172752	0.00129515	0.0325822	-1.15356
10394862	Asap2	NM_001135192	0.00300759	0.04281	-1.15123
10604542	Hs6st2	NM_001077202	0.00287974	0.0426481	-1.1501
10447546	4930470H14Rik	ENSMUST00000062637	0.000604504	0.0270707	-1.15001
10426898	Higd1c	NM_001002900	0.00171392	0.0352859	-1.1494
10352867	Plxna2	NM_008882	0.0026819	0.0414309	-1.14879
10550521	Mypop	NM_145579	0.000521453	0.0264995	-1.14821
10598236	Nudt11	NM_021431	0.000824829	0.0295498	-1.14719
10504609		---	0.000413244	0.0255753	-1.14588
10343015		---	0.00464317	0.0495224	-1.14485
10577237	BB014433	BC139040	0.00373411	0.0459619	-1.14118
10518812	Camta1	NM_001081557	0.000740526	0.0282497	-1.14087
10565600	Usp35	NM_001177412	0.0017752	0.035662	-1.14067
10453233	Slc8a1	NM_011406	0.00159753	0.0348138	-1.13972
10341115		---	0.00166026	0.0349445	-1.13954
10445185	Rn18s	NR_003278	0.00334277	0.0442276	-1.13843
10577449	Atp7b	NM_007511	0.00455028	0.0491309	-1.13766
10505299	Bspry	NM_138653	0.00114959	0.0316845	-1.13685
10546430	Adamts9	NM_175314	0.00249587	0.0401653	-1.13421
10446229	Tnfsf9	NM_009404	0.0017338	0.0352859	-1.13333
10608691		---	0.00318127	0.0435424	-1.13266
10587639	Nt5e	NM_011851	0.00445734	0.0486408	-1.13104
10504668	E230008N13Rik	NM_198660	0.00244653	0.0397539	-1.12895
10356475	Arl4c	NM_177305	8.99e-05	0.0161155	-1.12887
10598493	Pcsk1n	NM_013892	0.00405408	0.0468873	-1.12721
10340097		---	0.000418581	0.0255753	-1.12501
10399354		---	8.99e-06	0.0151498	-1.12268
10535381	Actb	NM_007393	0.00144602	0.0335497	-1.12232
10570741	Defb1	NM_007843	0.0031054	0.0430914	-1.12055
10423471	Ctnnd2	NM_008729	0.00114974	0.0316845	-1.11888
10548600	Hmgb1	BC008565	0.000427166	0.0255753	-1.11555
10496835	Hmgb1	NM_010439	0.0023697	0.0391326	-1.11265
10389177	Mmp28	NM_080453	0.00311198	0.0430914	-1.1109
10504634	E230008N13Rik	NM_198660	0.00379291	0.0460541	-1.11079
10548000	Ltbr	NM_010736	0.00167755	0.0350003	-1.11067
10390748	Tns4	NM_172564	0.00114178	0.031639	-1.10458
10363559	2510003E04Rik	NM_028197	0.000817537	0.0294905	-1.09833
10386951	Hs3st3b1	NM_018805	0.00401986	0.0467069	-1.0889
10379482	Cdk5r1	NM_009871	0.00296213	0.04281	-1.08845
10532956	Cabp1	NM_013879	0.00060895	0.0271889	-1.08553
10429524	D730001G18Rik	NR_027836	0.00214166	0.0376826	-1.08128
10398569	Zfp839	NM_028365	0.0016385	0.0349445	-1.07925
10457836	Nol4	NM_199024	0.00132575	0.0328687	-1.07549
10477717	Procr	NM_011171	0.00163517	0.0349445	-1.07015
