# Supplementary material for: EXPRESSION OF CONCERN: Collaboration of MYC and RUNX2 in lymphoma simulates T‐cell receptor signaling and attenuates p53 pathway activity
Source: J Cell Biochem. 2019 Jun 30;120(10):18332–45. doi: 10.1002/jcb.29143 (PMC6772115; doi:10.1002/jcb.29143)
Supplement: Supplementary file 2 — Supporting information [file JCB-120--s004.xlsx]

## Sheet: Sheet1
Table S2
Opossum 3.0	Anchored combination site analysis
Anchoring TF	C135 - Zipper-type::Helix-Loop-Helix
	TFBS Cluster ID:	135
	Class:	Zipper-type
	Family:	Helix-Loop-Helix
Test TF	C24 - Ig-fold::Runt
	TFBS Cluster ID:	24
	Class:	Ig-fold
	Family:	Runt
C135 - Zipper-type::Helix-Loop-Helix - C24 - Ig-fold::Runt Conserved Binding Site Combinations
DOWN-REGULATED
Gene ID(s)	Ensembl ID	Chr	Start	End	Strand	Nearest TSS	Anchoring TFBS Cluster	Start	End	Rel. Start	Rel. End	Strand	%Score	Sequence	Anchored TFBS Cluster	Start	End	Rel. Start	Rel. End	Strand	%Score	Sequence	Distance
2510009E07Rik	ENSMUSG00000043391	16	21649118	21694738	-	21694738	C135	21695635	21695645	-907	-897	+	0.904	TACCACGCGGG	C24	21695543	21695553	-815	-805	+	0.864	TGGCCACAACT	81
						21694738	C135	21695635	21695645	-907	-897	+	0.904	TACCACGCGGG	C24	21695583	21695593	-855	-845	+	0.854	GAACCAGAGAA	41
Actb	ENSMUSG00000029580	5	143664794	143668433	-	143667616	C135	143667685	143667692	-76	-69	+	0.87	GCCCGTGC	C24	143667653	143667663	-47	-37	+	0.866	CGACCACACCC	21
Atp7b	ENSMUSG00000006567	8	23103257	23170777	-	23170777	C135	23170994	23171001	-224	-217	+	0.913	CCACGCCC	C24	23171056	23171066	-289	-279	+	0.856	GCCTGTGGGAA	54
						23170777	C135	23171019	23171026	-249	-242	+	0.891	CGGCGTGG	C24	23171056	23171066	-289	-279	+	0.856	GCCTGTGGGAA	29
						23170777	C135	23171091	23171098	-321	-314	+	0.879	AGGCGTGT	C24	23171056	23171066	-289	-279	+	0.856	GCCTGTGGGAA	24
						23170777	C135	23171106	23171113	-336	-329	+	0.913	GGGCGTGG	C24	23171056	23171066	-289	-279	+	0.856	GCCTGTGGGAA	39
Cabp1	ENSMUSG00000029544	5	115618698	115644390	-	115631431	C135	115631981	115631991	-560	-550	+	0.892	AACATGTGGCC	C24	115631904	115631914	-483	-473	+	0.861	TTCCCACAGAG	66
Camta1	ENSMUSG00000014592	4	150433633	151235985	-	150503604	C135	150504444	150504451	-847	-840	+	0.85	GCACGGAG	C24	150504385	150504395	-791	-781	+	0.859	CACTGTGGGTC	48
						150503604	C135	150504444	150504451	-847	-840	+	0.85	GCACGGAG	C24	150504487	150504497	-893	-883	+	0.851	TGACCCCAAAC	35
						150503604	C135	150504444	150504451	-847	-840	+	0.85	GCACGGAG	C24	150504550	150504560	-956	-946	+	0.895	CCCTGTGGGTG	98
						151235985	C135	151236175	151236182	-197	-190	+	0.939	AGACGTGG	C24	151236259	151236269	-284	-274	+	0.855	GGCTGTGGGAA	76
						151235985	C135	151236333	151236342	-357	-348	+	0.922	CCCGCGTGCT	C24	151236259	151236269	-284	-274	+	0.855	GGCTGTGGGAA	63
						151235985	C135	151236333	151236342	-357	-348	+	0.922	CCCGCGTGCT	C24	151236320	151236330	-345	-335	+	0.857	TGCTGGGGCTT	2
						151235985	C135	151236380	151236389	-404	-395	+	0.907	GGCGCGTGGG	C24	151236320	151236330	-345	-335	+	0.857	TGCTGGGGCTT	49
Cd74	ENSMUSG00000024610	18	60963502	60972300	+	60963502	C135	60963415	60963425	-87	-77	+	0.892	TACCATGTGGG	C24	60963391	60963401	-111	-101	+	0.929	ATTTGTGGCTT	13
						60963502	C135	60963415	60963425	-87	-77	+	0.892	TACCATGTGGG	C24	60963436	60963446	-66	-56	+	0.866	TGCTGTGGGCG	10
Csn2	ENSMUSG00000063157	5	88121647	88128446	-	88128446	C135	88128546	88128553	-107	-100	+	0.933	CTACGTGA	C24	88128498	88128508	-62	-52	+	0.978	TTTTGTGGTTT	37
Ctnnd2	ENSMUSG00000022240	15	30102348	30959066	+	30102348	C135	30102249	30102255	-99	-93	+	0.87	TCGCGTG	C24	30102233	30102243	-115	-105	+	0.861	AAACCAGAAGT	5
Elf3	ENSMUSG00000003051	1	137150151	137155049	-	137155049	C135	137155320	137155329	-280	-271	+	0.865	GGCAGGTGGC	C24	137155290	137155300	-251	-241	+	0.869	CTCTGGGGTTG	19
Elfn2	ENSMUSG00000043460	15	78500452	78548543	-	78548543	C135	78549231	78549240	-697	-688	+	0.875	GCCACGGGGC	C24	78549204	78549214	-671	-661	+	0.874	CGGCCACAAGC	16
Erbb3	ENSMUSG00000018166	10	128004579	128026708	-	128026708	C135	128026815	128026821	-113	-107	+	0.856	TCCCGTG	C24	128026878	128026888	-180	-170	+	0.885	AGCCCACAGCT	56
						128026708	C135	128026864	128026871	-163	-156	+	0.881	AAGCGTGC	C24	128026878	128026888	-180	-170	+	0.885	AGCCCACAGCT	6
Fam83f	ENSMUSG00000022408	15	80501783	80530850	+	80501783	C135	80501459	80501466	-324	-317	+	0.944	GCACGCGC	C24	80501469	80501479	-314	-304	+	0.85	GTCTGTGCTCA	2
						80501783	C135	80501560	80501567	-223	-216	+	0.899	ACACGCAC	C24	80501469	80501479	-314	-304	+	0.85	GTCTGTGCTCA	80
Fggy	ENSMUSG00000028573	4	95224198	95593630	+	95290247	C135	95290368	95290377	122	131	+	0.873	GCATGTGATT	C24	95290286	95290296	40	50	+	0.852	ATTTGTGTTCT	71
						95303578	C135	95303886	95303902	309	325	+	0.939	AGACGTGGCCATGTGGG	C24	95303846	95303856	269	279	+	0.922	CTCTGTGGCTG	29
						95405099	C135	95404906	95404915	-193	-184	+	0.874	TCACATGGTT	C24	95404916	95404926	-183	-173	+	0.878	TTCTGTGTCTT	0
						95436200	C135	95436229	95436238	30	39	+	0.93	ACCACGTTGA	C24	95436248	95436258	49	59	+	0.876	CCACCACAAAC	9
						95516316	C135	95516558	95516564	243	249	+	0.873	CATGTGA	C24	95516448	95516458	133	143	+	0.86	AAAACACATAC	99
						95516316	C135	95516558	95516564	243	249	+	0.873	CATGTGA	C24	95516526	95516536	211	221	+	0.894	CACTGTGGCCT	21
						95516316	C135	95516558	95516564	243	249	+	0.873	CATGTGA	C24	95516537	95516547	222	232	+	0.881	CCCTTTGGTTT	10
						95516316	C135	95516639	95516648	324	333	+	0.853	GATCAAGTGA	C24	95516537	95516547	222	232	+	0.881	CCCTTTGGTTT	91
Hdac9	ENSMUSG00000004698	12	34732451	35213754	-	35213754	C135	35214237	35214244	-490	-483	+	0.91	CCACGCAC	C24	35214140	35214150	-396	-386	+	0.86	GTATGTGTTTT	86
						35213754	C135	35214237	35214244	-490	-483	+	0.91	CCACGCAC	C24	35214217	35214227	-473	-463	+	0.899	TAATGTGGTTT	9
						35213754	C135	35214237	35214244	-490	-483	+	0.91	CCACGCAC	C24	35214277	35214287	-533	-523	+	0.851	TTCTCTGGCTA	32
						35213754	C135	35214637	35214644	-890	-883	+	0.93	AAACGTGA	C24	35214576	35214586	-832	-822	+	0.951	GGCTGTGGCTT	50
Hist1h4m	ENSMUSG00000069306	13	21903615	21904016	+	21903615	C135	21902631	21902640	-984	-975	+	0.886	GCCGCGTGAC	C24	21902704	21902714	-911	-901	+	0.852	CCACCACAAGG	63
						21903615	C135	21902674	21902681	-941	-934	+	0.876	GGCCGTGC	C24	21902704	21902714	-911	-901	+	0.852	CCACCACAAGG	22
Hmgb1	ENSMUSG00000066551	5	149858278	149865089	-	149863953	C135	149864061	149864068	-115	-108	+	0.928	GCACGCCG	C24	149864093	149864103	-150	-140	+	0.872	GGGCCACAAAC	24
Hs6st2	ENSMUSG00000062184	X	48740389	49035033	-	49033742	C135	49033660	49033666	77	83	+	0.875	CCCCGTG	C24	49033767	49033777	-35	-25	+	0.942	CGCTGTGGCTT	100
Il11ra1	ENSMUSG00000073889	4	41647021	41716347	+	41707069	C135	41706315	41706322	-754	-747	+	0.899	GTGCGTGT	C24	41706259	41706269	-810	-800	+	0.883	TGGCCACAGTC	45
						41707069	C135	41706315	41706322	-754	-747	+	0.899	GTGCGTGT	C24	41706282	41706292	-787	-777	+	0.947	AGACCACAGGG	22
						41709182	C135	41708881	41708893	-301	-289	+	0.892	TCCACATGTGTTC	C24	41708790	41708800	-392	-382	+	0.852	GAAACACAGCC	80
Jazf1	ENSMUSG00000063568	6	52718791	53018625	-	53018625	C135	53019287	53019294	-669	-662	+	0.93	TCACGTTT	C24	53019267	53019277	-652	-642	+	0.885	GACTGTGTTTT	9
						53018625	C135	53019287	53019294	-669	-662	+	0.93	TCACGTTT	C24	53019369	53019379	-754	-744	+	0.878	TGTTGTGGCTC	74
						53018625	C135	53019362	53019371	-746	-737	+	0.882	AACCCCGTGT	C24	53019267	53019277	-652	-642	+	0.885	GACTGTGTTTT	84
Msrb3	ENSMUSG00000051236	10	120218152	120336157	-	120287524	C135	120287415	120287424	101	110	+	0.873	AGTCACATGA	C24	120287522	120287532	-8	3	+	0.883	TTTTTTGGTTT	97
						120287524	C135	120287639	120287648	-124	-115	+	0.888	GCCGTGTGCT	C24	120287740	120287750	-226	-216	+	0.853	ATCTCTGGTTG	91
						120287524	C135	120288274	120288283	-759	-750	+	0.892	TCCACATGTG	C24	120288245	120288255	-731	-721	+	0.926	CAACCACAAAT	18
						120308208	C135	120308308	120308315	-107	-100	+	0.947	GCACGCAC	C24	120308243	120308253	-45	-35	+	0.897	AAACCTCAGGA	54
						120308208	C135	120308749	120308756	-548	-541	+	0.933	TCACGTAG	C24	120308798	120308808	-600	-590	+	0.852	TTGTGGGGTTT	41
Mtap2	ENSMUSG00000015222	1	66221847	66489157	+	66463365	C135	66463250	66463259	-115	-106	+	0.857	CCAAGTGTTT	C24	66463284	66463294	-81	-71	+	0.897	TTTTGTGTTTT	24
						66463365	C135	66463658	66463665	294	301	+	0.906	GTGCGTGA	C24	66463718	66463728	354	364	+	0.865	TTCTGTGTGTT	52
						66463365	C135	66463692	66463699	328	335	+	0.93	TCACGTTC	C24	66463718	66463728	354	364	+	0.865	TTCTGTGTGTT	18
Myadml2	ENSMUSG00000025141	11	120507345	120509472	-	120508396	C135	120508745	120508752	-356	-349	+	0.937	CCACGTAG	C24	120508685	120508695	-299	-289	+	0.874	CCACCACAGCC	49
						120508396	C135	120508745	120508752	-356	-349	+	0.937	CCACGTAG	C24	120508724	120508734	-338	-328	+	0.877	CAGCCACACAC	10
						120508396	C135	120508745	120508752	-356	-349	+	0.937	CCACGTAG	C24	120508796	120508806	-410	-400	+	0.914	AGGCCACAAAG	43
Nol4	ENSMUSG00000041923	18	22851656	23200154	-	23197440	C135	23197919	23197926	-486	-479	+	0.896	ACACGCGC	C24	23197868	23197878	-438	-428	+	0.863	GCGTGTGGCTG	40
						23197440	C135	23197942	23197949	-509	-502	+	0.963	GGACGTGG	C24	23197868	23197878	-438	-428	+	0.863	GCGTGTGGCTG	63
						23198579	C135	23198045	23198054	526	535	+	0.851	GCCGCGAGCT	C24	23198084	23198094	486	496	+	0.892	GAGCCACAAAG	29
						23198579	C135	23198112	23198119	461	468	+	0.909	TCACGCCC	C24	23198084	23198094	486	496	+	0.892	GAGCCACAAAG	17
Nrbp2	ENSMUSG00000075590	15	75916025	75920443	-	75920443	C135	75920948	75920955	-512	-505	+	0.924	ACACGTAT	C24	75920897	75920907	-464	-454	+	0.911	CCTTGTGGTTC	40
						75920443	C135	75920948	75920955	-512	-505	+	0.924	ACACGTAT	C24	75921027	75921037	-594	-584	+	0.952	GCCTGTGGCTT	71
Pcdh17	ENSMUSG00000035566	14	84843370	84936867	+	84843370	C135	84842949	84842958	-421	-412	+	0.94	GACGACGTGG	C24	84842988	84842998	-382	-372	+	0.86	AGACCGCAGCT	29
Ppp2r3c	ENSMUSG00000021022	12	56381801	56403987	-	56403987	C135	56404583	56404593	-606	-596	+	0.895	TCCATGTGCTT	C24	56404648	56404658	-671	-661	+	0.876	CCTTCTGGTTT	54
						56403987	C135	56404708	56404718	-731	-721	+	1	GAACACGTGTG	C24	56404648	56404658	-671	-661	+	0.876	CCTTCTGGTTT	49
Slc8a1	ENSMUSG00000054640	17	81785359	82048947	-	82048947	C135	82049730	82049736	-789	-783	+	0.873	CACATGG	C24	82049665	82049675	-728	-718	+	0.851	AAGACACAGTC	54
Sorbs2	ENSMUSG00000031626	8	46593148	46913259	+	46744158	C135	46744550	46744557	393	400	+	0.885	AGGCGTGA	C24	46744558	46744568	401	411	+	0.859	CTGCCACAGAG	0
						46747347	C135	46746641	46746648	-706	-699	+	0.93	GAACGTGA	C24	46746602	46746612	-745	-735	+	0.895	CCCTGTGTTTT	28
						46747347	C135	46746695	46746701	-652	-646	+	0.892	CCACATG	C24	46746602	46746612	-745	-735	+	0.895	CCCTGTGTTTT	82
						46848462	C135	46848551	46848558	90	97	+	0.886	CCACGCAT	C24	46848581	46848591	120	130	+	0.883	GTCTGTGTTTG	22
Stra6	ENSMUSG00000032327	9	57911595	58001803	+	57979704	C135	57978887	57978897	-817	-807	+	1	ACCCACGTGGG	C24	57978784	57978794	-920	-910	+	0.85	CTTTGAGGGTT	92
						57979704	C135	57978887	57978897	-817	-807	+	1	ACCCACGTGGG	C24	57978876	57978886	-828	-818	+	0.965	TAACCACAGGC	0
Tnfrsf8	ENSMUSG00000028602	4	144857040	144905067	-	144905067	C135	144905178	144905189	-122	-111	+	1	CACCACGTGCAG	C24	144905204	144905214	-147	-137	+	0.921	TAGCCACAGCG	14
UP-REGULATED
Gene ID(s)	Ensembl ID	Chr	Start	End	Strand	Nearest TSS	Anchoring TFBS Cluster	Start	End	Rel. Start	Rel. End	Strand	%Score	Sequence	Anchored TFBS Cluster	Start	End	Rel. Start	Rel. End	Strand	%Score	Sequence	Distance
1700017B05Rik	ENSMUSG00000032300	9	57100129	57110406	-	57110406	C135	57109918	57109927	480	489	+	0.881	TCCGCGTGAG	C24	57109991	57110001	406	416	+	0.891	TGCTGTGGCTC	63
						57110406	C135	57110174	57110183	224	233	+	0.907	CCCACGCGCC	C24	57110087	57110097	310	320	+	0.863	AAGCCTCAGCA	76
Adarb1	ENSMUSG00000020262	10	76753471	76881015	-	76881015	C135	76881222	76881229	-214	-207	+	0.899	ACACGCAC	C24	76881322	76881332	-317	-307	+	0.869	TCCTGTGGGAT	92
						76881015	C135	76881411	76881420	-405	-396	+	0.959	CGTACGTGGT	C24	76881322	76881332	-317	-307	+	0.869	TCCTGTGGGAT	78
						76881015	C135	76881411	76881420	-405	-396	+	0.959	CGTACGTGGT	C24	76881362	76881372	-357	-347	+	0.864	AAGCCACTGAA	38
Adat1	ENSMUSG00000031949	8	114490808	114516202	-	114516202	C135	114516231	114516238	-36	-29	+	0.882	GCACGCTG	C24	114516248	114516258	-56	-46	+	0.87	GTCTGTGGGAA	9
Add3	ENSMUSG00000025026	19	53214935	53321889	+	53214935	C135	53215235	53215244	301	310	+	0.883	AACGCGTGGG	C24	53215322	53215332	388	398	+	0.856	GGTTGGGGTCT	77
						53214935	C135	53215352	53215359	418	425	+	0.93	ACACGTTC	C24	53215322	53215332	388	398	+	0.856	GGTTGGGGTCT	19
						53217246	C135	53216597	53216602	-649	-644	+	0.93	CACGTT	C24	53216498	53216508	-748	-738	+	0.882	TATTGTGGCCT	88
						53217246	C135	53216597	53216602	-649	-644	+	0.93	CACGTT	C24	53216537	53216547	-709	-699	+	0.878	GGGCCACAGAA	49
Akap1	ENSMUSG00000018428	11	88692106	88725900	-	88702854	C135	88702850	88702857	-3	5	+	0.852	AGCCGTGC	C24	88702859	88702869	-15	-5	+	0.906	TAGCCACAGCT	1
						88702854	C135	88702882	88702893	-39	-28	+	1	ACACACGTGGTA	C24	88702859	88702869	-15	-5	+	0.906	TAGCCACAGCT	12
Aldoa	ENSMUSG00000030695	7	133938748	133944265	-	133943560	C135	133943733	133943740	-180	-173	+	0.887	CTGCGTGG	C24	133943757	133943767	-207	-197	+	0.865	AGCTTTGGTTT	16
Amd1	ENSMUSG00000075232	10	40007265	40021992	-	40021992	C135	40022598	40022607	-615	-606	+	0.887	CCACGGGTTT	C24	40022560	40022570	-578	-568	+	0.872	GCTTGTGCTTT	27
						40021992	C135	40022659	40022668	-676	-667	+	0.93	GCAACGTGGC	C24	40022560	40022570	-578	-568	+	0.872	GCTTGTGCTTT	88
Ankrd13b	ENSMUSG00000037907	11	77283987	77303180	-	77303168	C135	77302737	77302747	422	432	+	1	GAACACGTGTG	C24	77302698	77302708	461	471	+	0.866	AGAACACAGGG	28
						77303168	C135	77302737	77302747	422	432	+	1	GAACACGTGTG	C24	77302762	77302772	397	407	+	0.854	GAACCAGAGAA	14
						77303168	C135	77302737	77302747	422	432	+	1	GAACACGTGTG	C24	77302820	77302830	339	349	+	0.856	AAGCCGCAGCT	72
						77303168	C135	77302893	77302911	258	276	+	0.951	CCACGCCGCGCGGGCGTGC	C24	77302820	77302830	339	349	+	0.856	AAGCCGCAGCT	62
						77303180	C135	77304013	77304020	-840	-833	+	0.93	TCACGTTG	C24	77303994	77304004	-824	-814	+	0.874	AAACCCCAGCT	8
Apex1	ENSMUSG00000035960	14	51544643	51546814	+	51544643	C135	51544597	51544607	-46	-36	+	1	AACCACGTGGG	C24	51544628	51544638	-15	-5	+	0.873	TGACCACACCA	20
Canx	ENSMUSG00000020368	11	50107969	50139175	-	50139175	C135	50138769	50138776	400	407	+	0.889	CCACGCCT	C24	50138752	50138762	414	424	+	0.892	AAACCCCAGGA	6
Ccdc107	ENSMUSG00000028461	4	43505772	43508793	+	43505772	C135	43505748	43505755	-24	-17	+	0.928	GCACGCCG	C24	43505679	43505689	-93	-83	+	0.887	CCGTGTGGTTG	58
Ccdc116	ENSMUSG00000022768	16	17139157	17147322	-	17147322	C135	17147751	17147762	-440	-429	+	1	ACGCACGTGGAC	C24	17147642	17147652	-330	-320	+	0.909	TTTTGTGGCTG	98
Ccnd1	ENSMUSG00000070348	7	152115836	152125774	-	152124102	C135	152124318	152124324	-222	-216	+	0.87	CACGCGA	C24	152124251	152124261	-159	-149	+	0.939	AAGCCACAAGC	56
						152125774	C135	152126189	152126198	-424	-415	+	0.894	GCCACGAGGC	C24	152126090	152126100	-326	-316	+	0.869	AGGCCACACGC	88
						152125774	C135	152126258	152126268	-494	-484	+	1	CAACACGTGTA	C24	152126198	152126208	-434	-424	+	0.904	CACCCACAGGC	49
Cdc34	ENSMUSG00000020307	10	79144940	79151139	+	79144940	C135	79144489	79144496	-451	-444	+	0.913	CCACGCCC	C24	79144524	79144534	-416	-406	+	0.856	AAGCCGCAGCT	27
Cdk4	ENSMUSG00000006728	10	126500590	126504976	+	126500590	C135	126500416	126500426	-174	-164	+	1	AGTCACGTGCC	C24	126500435	126500445	-155	-145	+	0.886	TAACCACACCT	8
						126500590	C135	126500470	126500480	-120	-110	+	1	GGTCACGTGGG	C24	126500435	126500445	-155	-145	+	0.886	TAACCACACCT	24
						126500590	C135	126500490	126500501	-100	-89	+	1	GGTCACGTGGCC	C24	126500435	126500445	-155	-145	+	0.886	TAACCACACCT	44
Chd7	ENSMUSG00000041235	4	8617553	8794806	+	8678585	C135	8677722	8677729	-863	-856	+	0.93	GAACGTGA	C24	8677640	8677650	-945	-935	+	0.889	TCACCACAGCC	71
						8678585	C135	8677722	8677729	-863	-856	+	0.93	GAACGTGA	C24	8677670	8677680	-915	-905	+	0.871	GCCTGTGTCTT	41
						8678585	C135	8677722	8677729	-863	-856	+	0.93	GAACGTGA	C24	8677780	8677790	-805	-795	+	0.919	ACTTGTGGTCT	50
						8678585	C135	8678024	8678031	-561	-554	+	0.867	CCACGCTC	C24	8677920	8677930	-665	-655	+	0.866	GTATGTGGGCT	93
Cks1b	ENSMUSG00000028044	3	89219394	89222305	-	89222305	C135	89222849	89222856	-551	-544	+	0.928	AGACGTGT	C24	89222814	89222824	-519	-509	+	0.947	CCCTGTGGTCT	24
Cnn2	ENSMUSG00000004665	10	79451329	79458807	+	79451329	C135	79451284	79451291	-45	-38	+	0.889	CCACGCCT	C24	79451262	79451272	-67	-57	+	0.88	CGGCCACAGGA	11
Crmp1	ENSMUSG00000029121	5	37633319	37683371	+	37633319	C135	37633086	37633093	-233	-226	+	0.91	GTGCGTGG	C24	37633125	37633135	-194	-184	+	0.85	CGCTGCGGCTA	31
						37633319	C135	37633138	37633145	-181	-174	+	0.871	GCACGTCA	C24	37633125	37633135	-194	-184	+	0.85	CGCTGCGGCTA	2
						37637031	C135	37636829	37636835	-202	-196	+	0.875	CCCCGTG	C24	37636813	37636823	-218	-208	+	0.865	TGCCCACAGCT	5
Dctd	ENSMUSG00000031562	8	49184446	49238587	+	49195312	C135	49194572	49194579	-740	-733	+	0.854	GGATGTGC	C24	49194646	49194656	-666	-656	+	0.894	TAGCCACAAGT	66
Dpagt1	ENSMUSG00000032123	9	44134928	44141683	+	44134928	C135	44134633	44134644	-295	-284	+	1	AGCCACGTGGTA	C24	44134611	44134621	-317	-307	+	0.94	GAACCACAGAA	11
Dtd1	ENSMUSG00000027430	2	144425633	144594494	+	144503834	C135	144503506	144503516	-328	-318	+	0.887	TCCATGTGTTT	C24	144503457	144503467	-377	-367	+	0.883	GTCTGTGTTTG	38
						144564150	C135	144564610	144564617	461	468	+	0.882	GCACGCTG	C24	144564618	144564628	469	479	+	0.852	AAACAACAGGG	0
Ebna1bp2	ENSMUSG00000028729	4	118293404	118300381	+	118293404	C135	118292954	118292964	-450	-440	+	1	GGTCACGTGAG	C24	118292970	118292980	-434	-424	+	0.862	AGACCAAAAAC	5
Eif1a	ENSMUSG00000057561	18	46757358	46769879	+	46757358	C135	46757276	46757283	-82	-75	+	0.963	GGACGTGG	C24	46757221	46757231	-137	-127	+	0.863	GGATGTGGTAT	44
						46757358	C135	46757286	46757293	-72	-65	+	0.903	GCGCGTGA	C24	46757221	46757231	-137	-127	+	0.863	GGATGTGGTAT	54
Eif2a	ENSMUSG00000027810	3	58329743	58361423	+	58329743	C135	58328933	58328943	-810	-800	+	0.904	AACCACGCGGG	C24	58328875	58328885	-868	-858	+	0.876	CTCTGTGGTAC	47
						58329743	C135	58328933	58328943	-810	-800	+	0.904	AACCACGCGGG	C24	58329007	58329017	-736	-726	+	0.915	GAGCCACAGAC	63
Elavl4	ENSMUSG00000028546	4	109876327	110024514	-	109965327	C135	109965547	109965557	-230	-220	+	1	TGCACGTGCTC	C24	109965621	109965631	-304	-294	+	0.926	TCCTGTGGTTC	63
Elovl1	ENSMUSG00000006390	4	118100698	118105558	+	118100813	C135	118100845	118100855	33	43	+	1	CCCACGTGCCA	C24	118100917	118100927	105	115	+	0.874	GGCTGTGGGCG	61
Eno3	ENSMUSG00000060600	11	70470704	70476015	+	70470704	C135	70470290	70470301	-414	-403	+	1	GAGCACGTGTCA	C24	70470213	70470223	-491	-481	+	0.962	AGACCACAGAG	66
						70470704	C135	70470290	70470301	-414	-403	+	1	GAGCACGTGTCA	C24	70470255	70470265	-449	-439	+	0.874	CTGTGTGGCCT	24
Exosc7	ENSMUSG00000025785	9	123022333	123045247	+	123022333	C135	123022144	123022153	-189	-180	+	0.856	GCCGCCTGCT	C24	123022088	123022098	-245	-235	+	0.873	TTCTGGGGCTT	45
						123022333	C135	123022189	123022196	-144	-137	+	0.87	GCACGGGC	C24	123022088	123022098	-245	-235	+	0.873	TTCTGGGGCTT	90
Fam60a	ENSMUSG00000039985	6	148869557	148894989	-	148893348	C135	148893761	148893768	-420	-413	+	0.854	CGCCGTGC	C24	148893792	148893802	-454	-444	+	0.875	CGCTGTGCTTT	23
						148894989	C135	148895839	148895848	-859	-850	+	0.852	AACCACTTGT	C24	148895793	148895803	-814	-804	+	0.857	AAAACACACAA	35
Fsd1	ENSMUSG00000011589	17	56125934	56136304	+	56125934	C135	56125026	56125035	-908	-899	+	0.865	GCCACCTGCA	C24	56125105	56125115	-829	-819	+	0.855	CTCTGGGGTCA	69
						56125934	C135	56126117	56126126	184	193	+	0.874	GACCAGGTGA	C24	56126067	56126077	134	144	+	0.86	AGACCAGAGGG	39
Gart	ENSMUSG00000022962	16	91621431	91647197	-	91647197	C135	91647922	91647929	-732	-725	+	0.862	GTTCGTGC	C24	91647900	91647910	-713	-703	+	0.856	CAACCACTAAC	11
						91647197	C135	91648004	91648013	-816	-807	+	0.865	GGCTCGTGGG	C24	91647900	91647910	-713	-703	+	0.856	CAACCACTAAC	93
Gas5	ENSMUSG00000053332	1	162964553	162968670	+	162964553	C135	162963816	162963822	-737	-731	+	0.873	TCACATG	C24	162963829	162963839	-724	-714	+	0.9	ATTTGTGGCCT	6
Glrx3	ENSMUSG00000031068	7	144629331	144660277	+	144629331	C135	144629201	144629208	-130	-123	+	0.909	GGGCGTGA	C24	144629170	144629180	-161	-151	+	0.852	AACCCAGAGCC	20
						144629331	C135	144629223	144629230	-108	-101	+	0.913	GGGCGTGG	C24	144629170	144629180	-161	-151	+	0.852	AACCCAGAGCC	42
						144629331	C135	144629265	144629272	-66	-59	+	0.913	GGGCGTGG	C24	144629170	144629180	-161	-151	+	0.852	AACCCAGAGCC	84
Gm10766	ENSMUSG00000074822	2	127095445	127095768	-	127095768	C135	127095992	127095998	-230	-224	+	0.856	CACGGGA	C24	127096006	127096016	-248	-238	+	0.914	TGCTGTGGCCT	7
						127095768	C135	127095992	127095998	-230	-224	+	0.856	CACGGGA	C24	127096077	127096087	-319	-309	+	0.852	TACACACAGAC	78
						127095768	C135	127096112	127096121	-353	-344	+	0.898	GCCTCGTGCA	C24	127096006	127096016	-248	-238	+	0.914	TGCTGTGGCCT	95
						127095768	C135	127096112	127096121	-353	-344	+	0.898	GCCTCGTGCA	C24	127096077	127096087	-319	-309	+	0.852	TACACACAGAC	24
						127095768	C135	127096197	127096204	-436	-429	+	0.863	GAGCGTGA	C24	127096301	127096311	-543	-533	+	0.874	AATCCACAGAG	96
Gnl2	ENSMUSG00000028869	4	124693829	124732624	+	124718202	C135	124718048	124718055	-154	-147	+	0.875	ACACGCAT	C24	124718086	124718096	-116	-106	+	0.964	TCTTGTGGTTT	30
						124718202	C135	124718048	124718055	-154	-147	+	0.875	ACACGCAT	C24	124718098	124718108	-104	-94	+	0.923	TGGTGTGGTTT	42
Gnl3	ENSMUSG00000042354	14	31825620	31832275	-	31832275	C135	31832417	31832426	-151	-142	+	0.875	GCCACGGGGC	C24	31832312	31832322	-47	-37	+	0.863	CGGCCACAGGT	94
Gpd1l	ENSMUSG00000050627	9	114808459	114843105	-	114842997	C135	114842503	114842513	485	495	+	0.891	GAGCAGGTGGC	C24	114842516	114842526	472	482	+	0.885	TAACCGCAGGG	2
						114842997	C135	114842613	114842620	378	385	+	0.891	CGGCGTGG	C24	114842516	114842526	472	482	+	0.885	TAACCGCAGGG	86
						114842997	C135	114842626	114842633	365	372	+	0.873	GTCCGTGC	C24	114842516	114842526	472	482	+	0.885	TAACCGCAGGG	99
Hk2	ENSMUSG00000000628	6	82675019	82724448	-	82724448	C135	82724500	82724507	-59	-52	+	0.854	GGATGTGC	C24	82724445	82724455	-7	4	+	0.864	CAATGTGGCTT	44
Hn1l	ENSMUSG00000024165	17	25079101	25097581	-	25097581	C135	25097830	25097846	-265	-249	+	0.879	ACACGCCTCCGCATGCG	C24	25097923	25097933	-352	-342	+	0.87	CTTTGGGGTTA	76
Hspa9	ENSMUSG00000024359	18	35097068	35114011	-	35100516	C135	35100884	35100894	-378	-368	+	0.917	ACCATGTGCTC	C24	35100907	35100917	-401	-391	+	0.891	TCACCACAAAC	12
Id3	ENSMUSG00000007872	4	135699412	135701670	+	135699412	C135	135698528	135698537	-884	-875	+	0.854	CCACCTGTTC	C24	135698569	135698579	-843	-833	+	0.863	TGCTGAGGCTT	31
Il17re	ENSMUSG00000043088	6	113408478	113420745	+	113408478	C135	113408163	113408170	-315	-308	+	0.91	GTGCGTGG	C24	113408142	113408152	-336	-326	+	0.978	AAACCACAGGA	10
Impdh2	ENSMUSG00000062867	9	108462774	108467895	+	108462774	C135	108462480	108462487	-294	-287	+	0.976	GCACGTCT	C24	108462585	108462595	-189	-179	+	0.866	TGCTGTGGTGG	97
						108462774	C135	108462506	108462513	-268	-261	+	0.93	GAACGTGT	C24	108462585	108462595	-189	-179	+	0.866	TGCTGTGGTGG	71
						108462774	C135	108462654	108462665	-120	-109	+	1	AAGCACGTGGTT	C24	108462585	108462595	-189	-179	+	0.866	TGCTGTGGTGG	58
						108462774	C135	108462696	108462703	-78	-71	+	0.913	GGGCGTGG	C24	108462585	108462595	-189	-179	+	0.866	TGCTGTGGTGG	100
Ints9	ENSMUSG00000021975	14	65568882	65658663	+	65568882	C135	65568181	65568188	-701	-694	+	0.913	CCACGCCC	C24	65568145	65568155	-737	-727	+	0.875	AGACCAGAGAG	25
						65568882	C135	65568181	65568188	-701	-694	+	0.913	CCACGCCC	C24	65568208	65568218	-674	-664	+	0.863	ACCCCACAGCC	19
						65568882	C135	65568222	65568229	-660	-653	+	0.876	GCACGGCC	C24	65568145	65568155	-737	-727	+	0.875	AGACCAGAGAG	66
						65568882	C135	65568222	65568229	-660	-653	+	0.876	GCACGGCC	C24	65568208	65568218	-674	-664	+	0.863	ACCCCACAGCC	3
Kcnab2	ENSMUSG00000028931	4	151764851	151851980	-	151804757	C135	151804792	151804799	-42	-35	+	0.876	ACACGCAG	C24	151804753	151804763	-6	5	+	0.922	AGGCCACAGCC	28
Kcnip2	ENSMUSG00000025221	19	45866329	45890551	-	45890293	C135	45889880	45889889	405	414	+	0.862	GGCACACGGC	C24	45889796	45889806	488	498	+	0.876	CAACCACACTC	73
						45890293	C135	45889907	45889914	380	387	+	0.85	GCACATAC	C24	45889796	45889806	488	498	+	0.876	CAACCACACTC	100
Macrod1	ENSMUSG00000036278	19	7131258	7272551	+	7131258	C135	7131164	7131174	-94	-84	+	1	CGCACGTGTGT	C24	7131143	7131153	-115	-105	+	0.856	AGGACACAGAC	10
						7131258	C135	7131182	7131189	-76	-69	+	0.906	GTGCGTGA	C24	7131143	7131153	-115	-105	+	0.856	AGGACACAGAC	28
Matk	ENSMUSG00000004933	10	80715680	80726110	+	80720960	C135	80720864	80720871	-96	-89	+	0.913	CCACGCCC	C24	80720845	80720855	-115	-105	+	0.889	TGCCCACAGCC	8
						80720960	C135	80720864	80720871	-96	-89	+	0.913	CCACGCCC	C24	80720882	80720892	-78	-68	+	0.952	AAGCCACAGGC	10
Mbd3	ENSMUSG00000035478	10	79855284	79862295	-	79862167	C135	79861699	79861708	460	469	+	0.944	GGCGCGTGCG	C24	79861712	79861722	446	456	+	0.911	TGACCACAGCT	3
						79862167	C135	79861724	79861731	437	444	+	0.952	GCACGTAN	C24	79861712	79861722	446	456	+	0.911	TGACCACAGCT	1
Mettl1	ENSMUSG00000006732	10	126478470	126483421	+	126478470	C135	126478283	126478291	-187	-179	+	0.92	CACGCGTGC	C24	126478338	126478348	-132	-122	+	0.896	TGCCCACAGAA	46
						126478470	C135	126478319	126478326	-151	-144	+	0.883	CTGCGTGA	C24	126478338	126478348	-132	-122	+	0.896	TGCCCACAGAA	11
						126478470	C135	126478395	126478401	-75	-69	+	0.856	TCCCGTG	C24	126478338	126478348	-132	-122	+	0.896	TGCCCACAGAA	46
Mfng	ENSMUSG00000018169	15	78586312	78603905	-	78603905	C135	78603902	78603912	-7	4	+	0.891	GCCACCTGCTC	C24	78603988	78603998	-93	-83	+	0.871	AAGCCCCAGAG	75
Mfsd2a	ENSMUSG00000028655	4	122624093	122638431	-	122637233	C135	122637389	122637396	-163	-156	+	0.899	ACACGCAC	C24	122637484	122637494	-261	-251	+	0.868	GGCTGAGGTTG	87
						122637233	C135	122637633	122637642	-409	-400	+	0.854	GCCGCATGGT	C24	122637647	122637657	-424	-414	+	0.902	TGGTGTGGTTA	4
						122637233	C135	122637703	122637712	-479	-470	+	0.875	GACACGCGGA	C24	122637647	122637657	-424	-414	+	0.902	TGGTGTGGTTA	45
						122637233	C135	122637721	122637727	-494	-488	+	0.873	CATGTGA	C24	122637647	122637657	-424	-414	+	0.902	TGGTGTGGTTA	63
Mkrn1-ps1	ENSMUSG00000082389	5	89267034	89268427	-	89268427	C135	89269259	89269266	-839	-832	+	0.952	GGACGTGT	C24	89269201	89269211	-784	-774	+	0.889	AAGCCACACCA	47
						89268427	C135	89269259	89269266	-839	-832	+	0.952	GGACGTGT	C24	89269213	89269223	-796	-786	+	0.901	ACACCACAGGG	35
						89268427	C135	89269259	89269266	-839	-832	+	0.952	GGACGTGT	C24	89269272	89269282	-855	-845	+	0.905	GCCTGAGGTTT	5
Mllt3	ENSMUSG00000028496	4	87415829	87679268	-	87679268	C135	87679653	87679660	-392	-385	+	0.93	GCACGTTT	C24	87679702	87679712	-444	-434	+	0.861	TTTTGCGGGTT	41
Mrps18b	ENSMUSG00000024436	17	36047324	36053334	-	36053334	C135	36053869	36053874	-540	-535	+	0.93	CACGTT	C24	36053932	36053942	-608	-598	+	0.854	TTCTGGGGTTC	57
						36053334	C135	36054038	36054048	-714	-704	+	0.93	GCCACGTTTTT	C24	36053932	36053942	-608	-598	+	0.854	TTCTGGGGTTC	95
Mtx1	ENSMUSG00000064068	3	89013003	89031010	-	89018352	C135	89019219	89019228	-876	-867	+	1	TACACGTGTG	C24	89019312	89019322	-970	-960	+	0.874	AGACCACATGT	83
						89030974	C135	89030516	89030522	453	459	+	0.856	CACGGGA	C24	89030571	89030581	394	404	+	0.861	CCCTGGGGTCT	48
Naa10	ENSMUSG00000031388	X	71162212	71167283	-	71167283	C135	71167455	71167465	-182	-172	+	0.892	AAGCATGTGGA	C24	71167434	71167444	-161	-151	+	0.915	AGCCCACAGAG	10
Nat10	ENSMUSG00000027185	2	103561413	103601427	-	103601427	C135	103601918	103601928	-501	-491	+	1	AGCCACGTGAA	C24	103601866	103601876	-449	-439	+	0.89	CAACCACATCC	41
Nkrf	ENSMUSG00000044149	X	34427535	34442894	-	34442894	C135	34443394	34443403	-509	-500	+	0.884	AGCACGCTGC	C24	34443446	34443456	-562	-552	+	0.86	CCCTGAGGTTG	42
						34442894	C135	34443394	34443403	-509	-500	+	0.884	AGCACGCTGC	C24	34443459	34443469	-575	-565	+	0.913	AGGCCACAGCG	55
						34442894	C135	34443435	34443444	-550	-541	+	0.922	CCCGCGTGCC	C24	34443446	34443456	-562	-552	+	0.86	CCCTGAGGTTG	1
						34442894	C135	34443435	34443444	-550	-541	+	0.922	CCCGCGTGCC	C24	34443459	34443469	-575	-565	+	0.913	AGGCCACAGCG	14
Nol9	ENSMUSG00000028948	4	151413430	151435603	+	151413430	C135	151412669	151412676	-761	-754	+	0.963	GGACGTGG	C24	151412635	151412645	-795	-785	+	0.956	GGCTGTGGTCT	23
						151413430	C135	151412682	151412691	-748	-739	+	0.867	AACCAGGTGG	C24	151412635	151412645	-795	-785	+	0.956	GGCTGTGGTCT	36
Nop56	ENSMUSG00000027405	2	130100166	130105049	+	130100567	C135	130100526	130100546	-41	-21	+	1	ACCGCGTGTTCCCACGTGGCC	C24	130100512	130100522	-55	-45	+	0.891	AAACCCCAGCA	3
						130101532	C135	130101294	130101303	-238	-229	+	0.873	CCATGTGTCT	C24	130101364	130101374	-168	-158	+	0.922	ATGTGTGGTTT	60
Npm1	ENSMUSG00000057113	11	33052287	33063206	-	33063206	C135	33063245	33063254	-48	-39	+	0.852	TCCAGGTGCT	C24	33063336	33063346	-140	-130	+	0.914	CTTTGTGGCCT	81
						33063206	C135	33063271	33063280	-74	-65	+	0.944	CGCACGCGCG	C24	33063336	33063346	-140	-130	+	0.914	CTTTGTGGCCT	55
						33063206	C135	33063368	33063377	-171	-162	+	0.939	CCACGTCTTC	C24	33063336	33063346	-140	-130	+	0.914	CTTTGTGGCCT	21
						33063206	C135	33063381	33063388	-182	-175	+	0.859	GCTCGTGC	C24	33063336	33063346	-140	-130	+	0.914	CTTTGTGGCCT	34
						33063206	C135	33063407	33063414	-208	-201	+	0.905	GAGCGTGC	C24	33063336	33063346	-140	-130	+	0.914	CTTTGTGGCCT	60
Nudt6	ENSMUSG00000050174	3	37303832	37319133	-	37309597	C135	37309480	37309487	111	118	+	0.881	AAGCGTGC	C24	37309464	37309474	124	134	+	0.856	CCCTCTGGCTT	5
						37319133	C135	37319161	37319168	-35	-28	+	0.928	CGGCGTGC	C24	37319253	37319263	-130	-120	+	0.865	GCCTGCGGTCA	84
Ost4	ENSMUSG00000038803	5	31208258	31210161	-	31210161	C135	31210707	31210714	-553	-546	+	0.93	AAACGTGG	C24	31210801	31210811	-650	-640	+	0.891	GTTTGTGGTGA	86
						31210161	C135	31210722	31210731	-570	-561	+	0.866	GCCAAGTGGG	C24	31210801	31210811	-650	-640	+	0.891	GTTTGTGGTGA	69
Peo1	ENSMUSG00000025209	19	45080563	45087252	+	45081048	C135	45081002	45081011	-46	-37	+	0.944	AGCGCGTGCG	C24	45080951	45080961	-97	-87	+	0.875	GGTTGTGGCAT	40
						45081048	C135	45081021	45081030	-27	-18	+	0.93	CCCACGTTGC	C24	45080951	45080961	-97	-87	+	0.875	GGTTGTGGCAT	59
Pfdn2	ENSMUSG00000006412	1	173275801	173289385	+	173275801	C135	173275651	173275660	-150	-141	+	0.867	CGCAGGTGGA	C24	173275702	173275712	-99	-89	+	0.87	AAGACACAGCC	41
						173275801	C135	173275721	173275730	-80	-71	+	0.906	TCACGGGGTC	C24	173275702	173275712	-99	-89	+	0.87	AAGACACAGCC	8
Pgm3	ENSMUSG00000056131	9	86446083	86465449	-	86465449	C135	86466327	86466334	-885	-878	+	0.923	ATGCGTGC	C24	86466241	86466251	-802	-792	+	0.906	TTCTGGGGTTT	75
Pold1	ENSMUSG00000038644	7	51788116	51804219	-	51804219	C135	51805070	51805079	-860	-851	+	0.865	GCCACCTGCC	C24	51805045	51805055	-836	-826	+	0.957	GCCTGTGGTCT	14
Polr3g	ENSMUSG00000035834	13	81812842	81850012	-	81850012	C135	81850647	81850654	-642	-635	+	0.963	GGACGTGG	C24	81850548	81850558	-546	-536	+	0.852	TGCCCACAAGT	88
Pprc1	ENSMUSG00000055491	19	46119376	46147405	+	46119376	C135	46118477	46118486	-899	-890	+	0.873	ATCACATGGC	C24	46118506	46118516	-870	-860	+	0.885	ACTTGTGGCCT	19
						46131322	C135	46131272	46131279	-50	-43	+	0.88	CGGCGTGT	C24	46131299	46131309	-23	-13	+	0.869	ACGCCACAGGA	19
Prmt1	ENSMUSG00000052429	7	52231359	52241862	-	52239420	C135	52239805	52239814	-394	-385	+	0.873	GGCACATGGG	C24	52239779	52239789	-369	-359	+	0.901	AGGCCACAAGA	15
Qtrt1	ENSMUSG00000002825	9	21216281	21224721	+	21216281	C135	21216230	21216240	-51	-41	+	1	GATCACGTGAT	C24	21216262	21216272	-19	-9	+	0.962	CTCTGTGGTCT	21
						21216281	C135	21216276	21216286	-5	6	+	1	GCCACGTGGTT	C24	21216262	21216272	-19	-9	+	0.962	CTCTGTGGTCT	3
Rcc2	ENSMUSG00000040945	4	140256456	140279135	+	140256456	C135	140255682	140255691	-774	-765	+	0.85	CGCATGTGCC	C24	140255787	140255797	-669	-659	+	0.854	TGGCCACACAG	95
						140256456	C135	140255850	140255857	-606	-599	+	0.928	CGGCGTGC	C24	140255787	140255797	-669	-659	+	0.854	TGGCCACACAG	52
						140270266	C135	140270145	140270152	-121	-114	+	0.952	ACACGTCC	C24	140270058	140270068	-208	-198	+	0.917	TGGCCACAGAC	76
Rcl1	ENSMUSG00000024785	19	29175865	29218333	+	29175865	C135	29176240	29176249	376	385	+	0.883	GCCACGCGTG	C24	29176258	29176268	394	404	+	0.891	CCCTGTGGCTC	8
						29175865	C135	29176292	29176299	428	435	+	0.93	GCACGTTT	C24	29176258	29176268	394	404	+	0.891	CCCTGTGGCTC	23
Rhbdd3	ENSMUSG00000034175	11	4998929	5006096	+	5000160	C135	5000081	5000090	-79	-70	+	0.892	TCCATGTGGG	C24	5000029	5000039	-131	-121	+	0.85	CAGACACAGAC	41
						5000160	C135	5000097	5000104	-63	-56	+	0.879	AGGCGTGT	C24	5000029	5000039	-131	-121	+	0.85	CAGACACAGAC	57
Rpl10	ENSMUSG00000008682	X	71516151	71518474	+	71516151	C135	71515238	71515249	-913	-902	+	1	AGACACGTGCTC	C24	71515313	71515323	-838	-828	+	0.871	GTTAGTGGTTA	63
Rpl36al	ENSMUSG00000049751	12	70283718	70285070	-	70285070	C135	70285681	70285690	-620	-611	+	0.859	CGCTCGTGGT	C24	70285695	70285705	-635	-625	+	0.881	GCCTGCGGCTT	4
Rps19	ENSMUSG00000040952	7	25669390	25674825	+	25673759	C135	25673530	25673540	-229	-219	+	0.892	TGGCATGTGGT	C24	25673493	25673503	-266	-256	+	0.902	GGTTGTGGCTG	26
Rps4x	ENSMUSG00000031320	X	99380280	99384733	-	99382076	C135	99382186	99382193	-117	-110	+	0.933	CTACGTGA	C24	99382128	99382138	-62	-52	+	0.889	AAGCCACACCA	47
Rps6ka1	ENSMUSG00000003644	4	133403205	133443712	-	133428954	C135	133428966	133428973	-19	-12	+	0.854	GGATGTGC	C24	133429025	133429035	-81	-71	+	0.986	GCCTGTGGTTT	51
						133428954	C135	133428981	133428988	-34	-27	+	0.889	AGGCGTGG	C24	133429025	133429035	-81	-71	+	0.986	GCCTGTGGTTT	36
						133430646	C135	133431206	133431215	-569	-560	+	0.869	AAACACATGC	C24	133431157	133431167	-521	-511	+	0.909	CACCCACAGAG	38
						133430646	C135	133431220	133431227	-581	-574	+	0.906	TCACGCAC	C24	133431157	133431167	-521	-511	+	0.909	CACCCACAGAG	52
Rps6ka6	ENSMUSG00000025665	X	108501801	108651568	-	108577064	C135	108577138	108577147	-83	-74	+	0.852	GACACATGCT	C24	108577080	108577090	-26	-16	+	0.885	AGCCCACAGCT	47
						108649951	C135	108650566	108650575	-624	-615	+	0.853	GATCAAGTGA	C24	108650552	108650562	-611	-601	+	0.944	CTTTGTGGCTT	3
Rqcd1	ENSMUSG00000026174	1	74552632	74577418	+	74552632	C135	74552408	74552415	-224	-217	+	0.948	ACACGTAC	C24	74552331	74552341	-301	-291	+	0.851	TAGCCCCAGAG	66
						74552632	C135	74552420	74552427	-212	-205	+	0.947	GCACGCAC	C24	74552331	74552341	-301	-291	+	0.851	TAGCCCCAGAG	78
Rrp12	ENSMUSG00000035049	19	41937342	41970643	-	41970643	C135	41970648	41970658	-15	-5	+	1	CCCACGTGTGT	C24	41970743	41970753	-110	-100	+	0.878	TTCTGAGGCTT	84
Rusc1	ENSMUSG00000041263	3	88887903	88897285	-	88897285	C135	88897306	88897313	-28	-21	+	0.882	TCACGCAT	C24	88897280	88897290	-5	6	+	0.887	CACTGTGGCTG	15
						88897285	C135	88897314	88897321	-36	-29	+	0.913	GGGCGTGG	C24	88897280	88897290	-5	6	+	0.887	CACTGTGGCTG	23
Sars2	ENSMUSG00000070699	7	29527010	29538871	+	29527010	C135	29526516	29526523	-494	-487	+	0.963	GGACGTGG	C24	29526483	29526493	-527	-517	+	0.862	CCCTGTGGCCC	22
Sdhd	ENSMUSG00000000171	9	50404443	50411954	-	50411954	C135	50412299	50412306	-352	-345	+	0.887	CTGCGTGG	C24	50412339	50412349	-395	-385	+	0.863	GGGCCACAGGA	32
Set	ENSMUSG00000054766	2	29912898	29928097	+	29921976	C135	29921661	29921672	-315	-304	+	1	CACCACGTGATG	C24	29921649	29921659	-327	-317	+	0.863	AAGCCACTGAG	1
						29921976	C135	29921708	29921717	-268	-259	+	0.869	ACCGCGCGGC	C24	29921649	29921659	-327	-317	+	0.863	AAGCCACTGAG	48
Slc25a22	ENSMUSG00000019082	7	148615638	148623791	-	148623791	C135	148624609	148624616	-825	-818	+	0.947	GCACGCAC	C24	148624622	148624632	-841	-831	+	0.857	CAGCCACATCC	5
						148623791	C135	148624714	148624723	-932	-923	+	0.852	AGCATGTGTC	C24	148624622	148624632	-841	-831	+	0.857	CAGCCACATCC	81
Slc35b2	ENSMUSG00000037089	17	45700909	45704619	+	45700909	C135	45700816	45700825	-93	-84	+	0.96	GCCGCGTGGG	C24	45700828	45700838	-81	-71	+	0.877	CGCTGTGGCCG	2
Slc7a1	ENSMUSG00000041313	5	149138986	149211480	-	149204391	C135	149204679	149204689	-298	-288	+	0.887	AAACACATGGA	C24	149204655	149204665	-274	-264	+	0.85	GTCTGAGGCTG	13
						149204391	C135	149204679	149204689	-298	-288	+	0.887	AAACACATGGA	C24	149204739	149204749	-358	-348	+	0.885	AGCTGTGGGCT	49
Slc9a5	ENSMUSG00000014786	8	107872158	107893781	+	107872158	C135	107871224	107871233	-934	-925	+	0.856	AGCAGGTGGA	C24	107871272	107871282	-886	-876	+	0.941	CAACCACAGCA	38
Smyd2	ENSMUSG00000026603	1	191704371	191746242	-	191712881	C135	191713647	191713654	-773	-766	+	0.882	TCACGCAT	C24	191713655	191713665	-784	-774	+	0.866	TGATGTGGTTC	0
						191746242	C135	191746499	191746506	-264	-257	+	0.947	GTGCGTGC	C24	191746477	191746487	-245	-235	+	0.912	GAGTGTGGTTT	11
Snord68	ENSMUSG00000064450	8	125626938	125627023	+	125626938	C135	125626671	125626680	-267	-258	+	0.91	CGCGCGTGGC	C24	125626726	125626736	-212	-202	+	0.885	GGCTGTGCTTT	45
						125626938	C135	125626681	125626687	-257	-251	+	0.87	TCGCGTG	C24	125626726	125626736	-212	-202	+	0.885	GGCTGTGCTTT	38
						125626938	C135	125626704	125626713	-234	-225	+	0.907	CGCGCGTGGG	C24	125626726	125626736	-212	-202	+	0.885	GGCTGTGCTTT	12
Snrpd2	ENSMUSG00000040824	7	19735071	19738084	+	19735071	C135	19734512	19734521	-559	-550	+	0.855	CGCCCGCGGC	C24	19734597	19734607	-474	-464	+	0.874	CGCTGAGGTTA	75
Snrpd3	ENSMUSG00000020180	10	74980787	74998185	+	74980787	C135	74979811	74979820	-976	-967	+	0.875	CGCGCGCGGC	C24	74979790	74979800	-997	-987	+	0.866	AGGCCGCAGAC	10
Srm	ENSMUSG00000006442	4	147965612	147969102	+	147965612	C135	147965096	147965105	-516	-507	+	0.93	GCCACGTTCC	C24	147965166	147965176	-446	-436	+	0.883	TTTTTTGGTTT	60
Srpk1	ENSMUSG00000004865	17	28724593	28759466	-	28759466	C135	28759505	28759512	-46	-39	+	0.887	CTGCGTGG	C24	28759513	28759523	-57	-47	+	0.86	TGAACACAGAG	0
						28759466	C135	28759527	28759537	-71	-61	+	0.894	ACCACCTGCTC	C24	28759513	28759523	-57	-47	+	0.86	TGAACACAGAG	3
Stambpl1	ENSMUSG00000024776	19	34266719	34314823	+	34291924	C135	34291558	34291564	-366	-360	+	0.873	CATGTGA	C24	34291605	34291615	-319	-309	+	0.854	AAACTACAGAC	40
Stc2	ENSMUSG00000020303	11	31257307	31270074	-	31270047	C135	31269699	31269708	340	349	+	0.92	CGCACGCGTT	C24	31269710	31269720	328	338	+	0.851	ACCTGTGTTCT	1
Ston1	ENSMUSG00000033855	17	88997024	89061926	+	89025895	C135	89025436	89025442	-459	-453	+	0.873	TCACATG	C24	89025400	89025410	-495	-485	+	0.985	GGCTGTGGTTT	25
Strada	ENSMUSG00000069631	11	106024644	106063482	-	106054886	C135	106055518	106055527	-641	-632	+	0.859	TCACCTGGTA	C24	106055488	106055498	-612	-602	+	0.868	CTCTGCGGTTC	19
						106063482	C135	106064257	106064263	-781	-775	+	0.873	CATGTGA	C24	106064236	106064246	-764	-754	+	0.857	TAAGCACAGGA	10
Tfpi	ENSMUSG00000027082	2	84273012	84316932	-	84314331	C135	84314619	84314625	-294	-288	+	0.856	CACGGGA	C24	84314674	84314684	-353	-343	+	0.936	CACTGTGGTTA	48
Tgif1	ENSMUSG00000047407	17	71193545	71202886	-	71200471	C135	71199882	71199892	580	590	+	0.959	AACCACGCGGC	C24	71199847	71199857	615	625	+	0.87	CAACCGCAAAG	24
						71200471	C135	71199956	71199963	509	516	+	0.867	GAGCGTGG	C24	71199847	71199857	615	625	+	0.87	CAACCGCAAAG	98
						71201074	C135	71201671	71201677	-603	-597	+	0.873	TCACATG	C24	71201710	71201720	-646	-636	+	0.9	AAACCCCAAAC	32
						71201074	C135	71201671	71201677	-603	-597	+	0.873	TCACATG	C24	71201772	71201782	-708	-698	+	0.908	CTTTGTGGCTG	94
Tle1	ENSMUSG00000008305	4	71778176	71861953	-	71861953	C135	71862283	71862288	-335	-330	+	0.93	AACGTG	C24	71862379	71862389	-436	-426	+	0.901	GCCTGTGGCTC	90
						71861953	C135	71862436	71862447	-494	-483	+	0.899	AACCACGGGGTT	C24	71862379	71862389	-436	-426	+	0.901	GCCTGTGGCTC	46
Tpst2	ENSMUSG00000029344	5	112705711	112744381	+	112705727	C135	112706015	112706025	289	299	+	1	TCACACGTGGG	C24	112706034	112706044	308	318	+	0.85	GCCTGGGGTCA	8
Trip13	ENSMUSG00000021569	13	74049910	74075215	-	74075215	C135	74075402	74075411	-196	-187	+	0.853	CCCACGGGCG	C24	74075350	74075360	-145	-135	+	0.864	AAAGCACAAGA	41
Trmt2a	ENSMUSG00000022721	16	18248772	18254865	+	18248772	C135	18248423	18248430	-349	-342	+	0.903	TCACGCGC	C24	18248412	18248422	-360	-350	+	0.934	AGACCACAAGG	0
						18248772	C135	18248573	18248584	-199	-188	+	1	GCCCACGTGGCC	C24	18248532	18248542	-240	-230	+	0.855	AACCCGCAAGC	30
Trmu	ENSMUSG00000022386	15	85709742	85727824	+	85709742	C135	85709014	85709023	-728	-719	+	0.854	GTCATGTGCG	C24	85709049	85709059	-693	-683	+	0.875	GAGCCACAGCT	25
Ube2l3	ENSMUSG00000038965	16	17152106	17202742	-	17201566	C135	17201395	17201404	163	172	+	0.965	CGCACGCGGC	C24	17201362	17201372	195	205	+	0.851	GGCTGCGGCCT	22
Utp11l	ENSMUSG00000028907	4	124355404	124370844	-	124370844	C135	124371025	124371034	-190	-181	+	0.931	CGCACGTTGG	C24	124371061	124371071	-227	-217	+	0.85	CTCTCTGGCTA	26
						124370844	C135	124371042	124371052	-208	-198	+	0.887	GAACACATGGC	C24	124371061	124371071	-227	-217	+	0.85	CTCTCTGGCTA	8
Xpo1	ENSMUSG00000020290	11	23156041	23198249	+	23156041	C135	23155462	23155471	-579	-570	+	0.875	CGCGCGCGGC	C24	23155387	23155397	-654	-644	+	0.86	CCCTGAGGTTG	64
Ybx1	ENSMUSG00000028639	4	118950586	118967209	-	118955397	C135	118955335	118955345	53	63	+	0.892	TCCACATGGTT	C24	118955273	118955283	115	125	+	0.869	TCATGTGGTCA	51
