# Supplementary material for: EXPRESSION OF CONCERN: Collaboration of MYC and RUNX2 in lymphoma simulates T‐cell receptor signaling and attenuates p53 pathway activity
Source: J Cell Biochem. 2019 Jun 30;120(10):18332–45. doi: 10.1002/jcb.29143 (PMC6772115; doi:10.1002/jcb.29143)
Supplement: Supplementary file 3 — Supporting information [file JCB-120--s003.xlsx]

## Sheet: Summary
Table S3 - Summary characteristics of upstream regulators
Each tab represents the named upstream regulator and contains the following columns:
GeneSet ID:	The gene symbol from uploaded gene lists
Dataset Gene ID:	The gene symbol in the IPA database
Predicted State:	The predicted activation state of the upstream regulator. Activated: predicted to be activated by the upstream regulator. Inhibited: predicted to be inhibited by the upstream regulator. Affected: predicted to be affected but there is no clear information on whether the gene will be activated or inhibited.
Fold Change:	The fold change of the gene in the uploaded dataset
Literature Findings:	Statement of whether the gene is expected to be upregulated, downregulated or regulated (no clear evidence of up or down) from literature findings. Numbers in parentheses represent the number of supporting literature reports in the IPA database for the conclusion.
Yellow highlight:	Genes regulated by upstream regulators in a direction that is contrary to expected

## Sheet: MYC
GeneSet ID	Dataset Gene ID	Predicted State	Fold Change	Literature Findings
Ybx3	YBX3	Activated	1.618	Upregulates (4)
Ybx1	YBX1	Activated	1.281	Upregulates (2)
Xpo1	XPO1	Activated	1.293	Upregulates (4)
Wls	WLS	Activated	3.685	Upregulates (4)
Usp36	USP36	Activated	1.816	Upregulates (1)
Trap1	TRAP1	Activated	2.026	Upregulates (1)
Tpi1	TPI1	Activated	1.723	Upregulates (5)
Trp53	TP53	Activated	1.421	Upregulates (19)
Tmem97	TMEM97	Activated	2.158	Upregulates (1)
Tgm1	TGM1	Activated	1.179	Upregulates (2)
Tfrc	TFRC	Activated	1.67	Upregulates (13)
Tfdp1	TFDP1	Activated	1.246	Upregulates (1)
Taf1d	TAF1D	Activated	1.713	Upregulates (1)
Srm	SRM	Activated	2.155	Upregulates (3)
Snrpd2	SNRPD2	Activated	1.456	Upregulates (1)
Sms	SMS	Activated	1.423	Upregulates (2)
Slc7a5	SLC7A5	Activated	1.684	Upregulates (3)
Slc2a3	SLC2A3	Activated	1.574	Upregulates (1)
Slc2a1	SLC2A1	Activated	1.204	Upregulates (14)
Slc1a5	SLC1A5	Activated	1.81	Upregulates (2)
Shmt1	SHMT1	Activated	1.907	Upregulates (8)
Rrs1	RRS1	Activated	1.491	Upregulates (1)
Rrp1b	RRP1B	Activated	2.409	Upregulates (1)
Rps7	RPS7	Activated	1.262	Upregulates (1)
Rps23	RPS23	Activated	1.384	Upregulates (1)
Rps20	RPS20	Activated	1.196	Upregulates (1)
Rps19	RPS19	Activated	1.534	Upregulates (2)
Rps16	RPS16	Activated	1.183	Upregulates (1)
Rps12	RPS12	Activated	1.373	Upregulates (2)
Rpl7a	RPL7A	Activated	1.175	Upregulates (1)
Rpl7	RPL7	Activated	1.183	Upregulates (1)
Rpl6	RPL6	Activated	1.217	Upregulates (3)
Rpl13	RPL13	Activated	1.409	Upregulates (1)
Rpl10	RPL10	Activated	1.201	Upregulates (1)
Rcc1	RCC1	Activated	1.413	Upregulates (9)
Rars	RARS	Activated	1.52	Upregulates (1)
Psat1	PSAT1	Activated	1.46	Upregulates (1)
Prmt1	PRMT1	Activated	1.601	Upregulates (4)
Prkacb	PRKACB	Activated	1.485	Upregulates (4)
Prdx3	PRDX3	Activated	1.699	Upregulates (2)
Ppid	PPID	Activated	1.576	Upregulates (1)
Ppat	PPAT	Activated	1.7	Upregulates (4)
Polr3d	POLR3D	Activated	1.635	Upregulates (2)
Phb	PHB	Activated	1.706	Upregulates (7)
Pgk1	PGK1	Activated	1.305	Upregulates (4)
Pgam1	PGAM1	Activated	1.887	Upregulates (2)
Pfkl	PFKL	Activated	1.478	Upregulates (2)
Parp1	PARP1	Activated	1.448	Upregulates (3)
Paics	PAICS	Activated	1.312	Upregulates (2)
Odc1	ODC1	Activated	1.666	Upregulates (45)
Npm1	NPM1	Activated	1.377	Upregulates (10)
Nop58	NOP58	Activated	1.737	Upregulates (1)
Nop56	NOP56	Activated	1.56	Upregulates (3)
Nme2	NME2	Activated	1.737	Upregulates (1)
Mrpl12	MRPL12	Activated	1.637	Upregulates (1)
Mif	MIF	Activated	1.615	Upregulates (2)
Ldha	LDHA	Activated	1.479	Upregulates (17)
Kat2a	KAT2A	Activated	1.575	Upregulates (2)
Hsph1	HSPH1	Activated	1.835	Upregulates (1)
Hspe1	HSPE1	Activated	1.455	Upregulates (4)
Hspd1	HSPD1	Activated	2.283	Upregulates (10)
Hspa9	HSPA9	Activated	1.454	Upregulates (1)
Hsp90aa1	HSP90AA1	Activated	1.229	Upregulates (13)
H2-Bl	HLA-A	Activated	-1.419	Downregulates (1)
Hk2	HK2	Activated	1.484	Upregulates (13)
Grhl3	GRHL3	Activated	1.763	Upregulates (9)
Gpi1	GPI	Activated	1.287	Upregulates (5)
Got2	GOT2	Activated	1.357	Upregulates (2)
Got1	GOT1	Activated	1.698	Upregulates (2)
Gcsh	GCSH	Activated	2.109	Upregulates (1)
Gart	GART	Activated	1.728	Upregulates (1)
Gar1	Gar1	Activated	1.405	Upregulates (1)
Fbl	FBL	Activated	1.629	Upregulates (4)
Exosc7	EXOSC7	Activated	1.821	Upregulates (1)
Eno1	ENO1	Activated	1.369	Upregulates (11)
Elavl1	ELAVL1	Activated	1.169	Upregulates (1)
Eif3g	EIF3G	Activated	1.704	Upregulates (1)
Eif3d	EIF3D	Activated	1.352	Upregulates (4)
Ecsit	ECSIT	Activated	1.666	Upregulates (4)
Ddx18	DDX18	Activated	1.52	Upregulates (3)
Dctpp1	DCTPP1	Activated	1.623	Upregulates (1)
Cycs	CYCS	Activated	1.316	Upregulates (3)
Cse1l	CSE1L	Activated	1.191	Upregulates (2)
Cdk4	CDK4	Activated	1.204	Upregulates (32)
Cdc34	CDC34	Activated	1.349	Upregulates (2)
Cct3	CCT3	Activated	1.622	Upregulates (1)
Cad	CAD	Activated	2.364	Upregulates (39)
C1qbp	C1QBP	Activated	1.938	Upregulates (4)
Bzw2	BZW2	Activated	1.302	Upregulates (1)
Bop1	BOP1	Activated	1.72	Upregulates (2)
Bcat1	BCAT1	Activated	2.884	Upregulates (4)
Bax	BAX	Activated	1.619	Upregulates (16)
Atad3a	ATAD3A	Activated	1.896	Upregulates (1)
Apex1	APEX1	Activated	1.624	Upregulates (13)
Aldoa	ALDOA	Activated	1.537	Upregulates (1)
Aldh18a1	ALDH18A1	Activated	1.663	Upregulates (3)
Akap1	AKAP1	Activated	1.468	Upregulates (1)
Ak2	AK2	Activated	1.595	Upregulates (4)
Aimp2	AIMP2	Activated	1.783	Upregulates (1)
Ahcy	AHCY	Activated	1.825	Upregulates (1)
Actb	ACTB	Activated	-1.122	Downregulates (1)
Abcf2	ABCF2	Activated	1.303	Upregulates (1)
Abce1	ABCE1	Activated	1.364	Upregulates (2)
Abcb10	ABCB10	Activated	1.504	Upregulates (1)
Tnfrsf8	TNFRSF8	Inhibited	-1.636	Upregulates (1)
Tead1	TEAD1	Inhibited	-1.172	Upregulates (4)
Tagln2	TAGLN2	Inhibited	1.485	Downregulates (1)
Sod2	SOD2	Inhibited	1.623	Downregulates (1)
Snrpn	SNRPN	Inhibited	2.239	Downregulates (1)
Scpep1	SCPEP1	Inhibited	2.147	Downregulates (3)
Plaur	PLAUR	Inhibited	2.265	Downregulates (9)
Ly6a	Ly6a (includes others)	Inhibited	-1.922	Upregulates (2)
Ccnd1	CCND1	Inhibited	3.392	Downregulates (14)
Canx	CANX	Inhibited	1.154	Downregulates (1)
Asprv1	ASPRV1	Inhibited	-1.237	Upregulates (9)
Adarb1	ADARB1	Inhibited	1.429	Downregulates (1)
Adk	ADK	Affected	1.952	Regulates (3)
Amd1	AMD1	Affected	1.456	Regulates (3)
Asns	ASNS	Affected	3.858	Regulates (3)
Crisp1	Crisp1/Crisp3	Affected	-1.351	Regulates (1)
Dbn1	DBN1	Affected	-1.512	Regulates (1)
Dkc1	DKC1	Affected	1.887	Regulates (4)
Eif2b3	EIF2B3	Affected	1.973	Regulates (3)
G6pdx	G6PD	Affected	1.47	Regulates (1)
Hist1h4b	HIST2H4A	Affected	-1.193	Regulates (1)
Id3	ID3	Affected	2.441	Regulates (1)
Impa2	IMPA2	Affected	1.696	Regulates (3)
Mogs	MOGS	Affected	1.627	Regulates (3)
Mthfd1	MTHFD1	Affected	1.93	Regulates (1)
Mybbp1a	MYBBP1A	Affected	2.048	Regulates (3)
Nudc	NUDC	Affected	1.317	Regulates (3)
Phb2	PHB2	Affected	1.465	Regulates (3)
Pold1	POLD1	Affected	1.293	Regulates (3)
Polr1b	POLR1B	Affected	2.364	Regulates (3)
Rbbp7	RBBP7	Affected	1.107	Regulates (1)
Rpl3	RPL3	Affected	1.385	Regulates (1)
Ruvbl1	RUVBL1	Affected	1.472	Regulates (4)
Sfxn1	SFXN1	Affected	1.881	Regulates (3)
Sgk1	SGK1	Affected	1.605	Regulates (1)
Shmt2	SHMT2	Affected	2.03	Regulates (2)
Timm23	TIMM23	Affected	1.376	Regulates (3)
Tkt	TKT	Affected	1.439	Regulates (3)
Tle1	TLE1	Affected	1.479	Regulates (3)
Uxt	UXT	Affected	1.283	Regulates (1)

## Sheet: CD3
GeneSet ID	Dataset Gene ID	Predicted State	Fold Change	Literature Findings
Xcl1	XCL1	Activated	1.636	Upregulates (12)
Tnfrsf9	TNFRSF9	Activated	1.311	Upregulates (3)
Tfrc	TFRC	Activated	1.67	Upregulates (2)
Snrpn	SNRPN	Activated	2.239	Upregulates (1)
Snrpb	SNRPB	Activated	1.507	Upregulates (1)
Sms	SMS	Activated	1.423	Upregulates (1)
Slc7a1	SLC7A1	Activated	1.756	Upregulates (6)
Ryk	RYK	Activated	1.525	Upregulates (1)
Rpp30	RPP30	Activated	1.356	Upregulates (1)
Rpl6	RPL6	Activated	1.217	Upregulates (1)
Rars	RARS	Activated	1.52	Upregulates (1)
Psmd12	PSMD12	Activated	1.25	Upregulates (1)
Ppa1	PPA1	Activated	1.778	Upregulates (1)
Polr2f	POLR2F	Activated	1.73	Upregulates (1)
Phb2	PHB2	Activated	1.465	Upregulates (1)
Phb	PHB	Activated	1.706	Upregulates (2)
Pgam1	PGAM1	Activated	1.887	Upregulates (1)
Pdia4	PDIA4	Activated	1.396	Upregulates (3)
Pabpc4	PABPC4	Activated	1.505	Upregulates (1)
Odc1	ODC1	Activated	1.666	Upregulates (1)
Npm1	NPM1	Activated	1.377	Upregulates (1)
Mta1	MTA1	Activated	1.467	Upregulates (1)
Msr1	MSR1	Activated	1.317	Upregulates (1)
Mrpl11	MRPL11	Activated	1.589	Upregulates (1)
Lcp1	LCP1	Activated	1.282	Upregulates (1)
Il2rb	IL2RB	Activated	2.552	Upregulates (2)
Il27ra	IL27RA	Activated	2.111	Upregulates (2)
Il18r1	IL18R1	Activated	2.215	Upregulates (3)
Ifrd2	IFRD2	Activated	1.759	Upregulates (1)
Id3	ID3	Activated	2.441	Upregulates (2)
Hspa8	HSPA8	Activated	1.098	Upregulates (2)
Hsp90aa1	HSP90AA1	Activated	1.229	Upregulates (1)
Hint1	HINT1	Activated	1.44	Upregulates (1)
Gtpbp4	GTPBP4	Activated	1.805	Upregulates (1)
Gnl2	GNL2	Activated	1.589	Upregulates (2)
Fbl	FBL	Activated	1.629	Upregulates (1)
Elavl3	ELAVL3	Activated	3.731	Upregulates (1)
Cycs	CYCS	Activated	1.316	Upregulates (1)
Cdk4	CDK4	Activated	1.204	Upregulates (9)
Cd74	CD74	Activated	-1.359	Downregulates (2)
Ccnd1	CCND1	Activated	3.392	Upregulates (1)
Ccl3	CCL3L3	Activated	1.74	Upregulates (1)
Alkbh1	ALKBH1	Activated	1.543	Upregulates (1)
Tom1l1	TOM1L1	Inhibited	-1.249	Upregulates (1)
Tnfrsf8	TNFRSF8	Inhibited	-1.636	Upregulates (6)
Ly6a	Ly6a (includes others)	Inhibited	-1.922	Upregulates (1)
Il13	IL13	Inhibited	-1.42	Upregulates (11)
Gzmb	Gzmb	Inhibited	-1.601	Upregulates (4)
Cish	CISH	Inhibited	-1.183	Upregulates (2)
Apba1	APBA1	Affected	-1.2	Regulates (1)
Cd53	CD53	Affected	1.767	Regulates (1)
Cks1b	CKS1B	Affected	1.306	Regulates (1)
Ddx18	DDX18	Affected	1.52	Regulates (1)
G6pdx	G6PD	Affected	1.47	Regulates (1)
Hspe1	HSPE1	Affected	1.455	Regulates (1)
Itgb7	ITGB7	Affected	2.493	Regulates (3)
Nme4	NME4	Affected	1.855	Regulates (1)
Nos2	NOS2	Affected	-1.216	Regulates (1)
Pdcd5	PDCD5	Affected	1.171	Regulates (1)
Rab8a	RAB8A	Affected	1.299	Regulates (1)
Tcea1	TCEA1	Affected	1.227	Regulates (1)

## Sheet: CD28
GeneSet ID	Dataset Gene ID	Predicted State	Fold Change	Literature Findings
Tfrc	TFRC	Activated	1.67	Upregulates (1)
Snrpb	SNRPB	Activated	1.507	Upregulates (1)
Slc7a5	SLC7A5	Activated	1.684	Upregulates (2)
Slc7a1	SLC7A1	Activated	1.756	Upregulates (6)
Ryk	RYK	Activated	1.525	Upregulates (1)
Rpl6	RPL6	Activated	1.217	Upregulates (1)
Psmd12	PSMD12	Activated	1.25	Upregulates (1)
Ppa1	PPA1	Activated	1.778	Upregulates (1)
Phb2	PHB2	Activated	1.465	Upregulates (1)
Phb	PHB	Activated	1.706	Upregulates (2)
Pgam1	PGAM1	Activated	1.887	Upregulates (1)
Odc1	ODC1	Activated	1.666	Upregulates (2)
Msr1	MSR1	Activated	1.317	Upregulates (1)
Mrpl11	MRPL11	Activated	1.589	Upregulates (1)
Ldha	LDHA	Activated	1.479	Upregulates (1)
Lcp1	LCP1	Activated	1.282	Upregulates (1)
Il27ra	IL27RA	Activated	2.111	Upregulates (2)
Il18r1	IL18R1	Activated	2.215	Upregulates (1)
Ifrd2	IFRD2	Activated	1.759	Upregulates (1)
Hspa8	HSPA8	Activated	1.098	Upregulates (1)
Hk2	HK2	Activated	1.484	Upregulates (1)
Hint1	HINT1	Activated	1.44	Upregulates (1)
Gtpbp4	GTPBP4	Activated	1.805	Upregulates (1)
Gnl2	GNL2	Activated	1.589	Upregulates (1)
Fbl	FBL	Activated	1.629	Upregulates (1)
Cycs	CYCS	Activated	1.316	Upregulates (1)
Cdk4	CDK4	Activated	1.204	Upregulates (3)
Ccnd1	CCND1	Activated	3.392	Upregulates (2)
Alkbh1	ALKBH1	Activated	1.543	Upregulates (1)
Klf2	KLF2	Inhibited	1.551	Downregulates (1)
Il13	IL13	Inhibited	-1.42	Upregulates (11)
Cish	CISH	Inhibited	-1.183	Upregulates (1)
Itgb7	ITGB7	Affected	2.493	Regulates (3)
Xcl1	XCL1	Affected	1.636	Regulates (4)

## Sheet: RICTOR
GeneSet ID	Dataset Gene ID	Predicted State	Fold Change	Literature Findings
Sgk1	SGK1	Inhibited	1.605	Downregulates (1)
Sdhd	SDHD	Inhibited	1.462	Downregulates (1)
Sdhb	SDHB	Inhibited	1.384	Downregulates (1)
Rsl24d1	RSL24D1	Inhibited	1.615	Downregulates (1)
Rps8	RPS8	Inhibited	1.359	Downregulates (1)
Rps4x	RPS4Y1	Inhibited	1.276	Downregulates (1)
Rps3a1	Rps3a1	Inhibited	2.482	Downregulates (1)
Rps27a	RPS27A	Inhibited	1.357	Downregulates (1)
Rps26	RPS26	Inhibited	1.304	Downregulates (1)
Rps24	RPS24	Inhibited	1.256	Downregulates (1)
Rps23	RPS23	Inhibited	1.384	Downregulates (1)
Rps19	RPS19	Inhibited	1.534	Downregulates (1)
Rps13	RPS13	Inhibited	1.431	Downregulates (1)
Rplp1	Rplp1 (includes others)	Inhibited	1.33	Downregulates (1)
Rpl7a	RPL7A	Inhibited	1.175	Downregulates (1)
Rpl7	RPL7	Inhibited	1.183	Downregulates (1)
Rpl6	RPL6	Inhibited	1.217	Downregulates (1)
Rpl38	RPL38	Inhibited	1.101	Downregulates (1)
Rpl23a	Rpl23a	Inhibited	1.225	Downregulates (1)
Rpl17	RPL17	Inhibited	1.184	Downregulates (1)
Rpl13a	RPL13A	Inhibited	1.343	Downregulates (1)
Rpl12	RPL12	Inhibited	2.767	Downregulates (1)
Rpl10a	RPL10A	Inhibited	1.322	Downregulates (1)
Rpl10	RPL10	Inhibited	1.201	Downregulates (1)
Psme3	PSME3	Inhibited	1.355	Downregulates (1)
Psmd12	PSMD12	Inhibited	1.25	Downregulates (1)
Psma4	PSMA4	Inhibited	1.193	Downregulates (1)
Ppa1	PPA1	Inhibited	1.778	Downregulates (1)
Ndufab1	NDUFAB1	Inhibited	1.353	Downregulates (1)
Ndufa10	NDUFA10	Inhibited	1.291	Downregulates (1)
Bax	BAX	Inhibited	1.619	Downregulates (1)
Atp6v1f	ATP6V1F	Inhibited	1.39	Downregulates (1)
Atp5g3	ATP5MC3	Inhibited	1.153	Downregulates (1)
Rplp0	RPLP0	Activated	-1.836	Downregulates (1)

## Sheet: TCR
GeneSet ID	Dataset Gene ID	Predicted State	Fold Change	Literature Findings
Stat4	STAT4	Activated	1.685	Upregulates (1)
Snrpd3	SNRPD3	Activated	1.273	Upregulates (1)
Slc2a3	SLC2A3	Activated	1.574	Upregulates (1)
Slc2a1	SLC2A1	Activated	1.204	Upregulates (3)
Slc1a5	SLC1A5	Activated	1.81	Upregulates (2)
Rrs1	RRS1	Activated	1.491	Upregulates (2)
Rps23	RPS23	Activated	1.384	Upregulates (1)
Rps17	RPS17	Activated	1.197	Upregulates (2)
Rps16	RPS16	Activated	1.183	Upregulates (1)
Rps13	RPS13	Activated	1.431	Upregulates (1)
Rpl7	RPL7	Activated	1.183	Upregulates (2)
Rpl38	RPL38	Activated	1.101	Upregulates (1)
Rpl31	RPL31	Activated	1.211	Upregulates (1)
Rpl3	RPL3	Activated	1.385	Upregulates (2)
Rpl17	RPL17	Activated	1.184	Upregulates (1)
Rpl15	RPL15	Activated	1.228	Upregulates (1)
Rpl13a	RPL13A	Activated	1.343	Upregulates (1)
Rpl10a	RPL10A	Activated	1.322	Upregulates (1)
Prmt1	PRMT1	Activated	1.601	Upregulates (1)
Phb2	PHB2	Activated	1.465	Upregulates (2)
Pgam1	PGAM1	Activated	1.887	Upregulates (1)
Pdia4	PDIA4	Activated	1.396	Upregulates (1)
P2rx7	P2RX7	Activated	1.533	Upregulates (1)
Nop58	NOP58	Activated	1.737	Upregulates (1)
Nhp2	NHP2	Activated	2.415	Upregulates (1)
Ndufa10	NDUFA10	Activated	1.291	Upregulates (1)
Lsm3	LSM3	Activated	1.328	Upregulates (1)
Il18r1	IL18R1	Activated	2.215	Upregulates (2)
Hspd1	HSPD1	Activated	2.283	Upregulates (4)
Gar1	Gar1	Activated	1.405	Upregulates (1)
Fbl	FBL	Activated	1.629	Upregulates (1)
Ebna1bp2	EBNA1BP2	Activated	2.112	Upregulates (1)
Dkc1	DKC1	Activated	1.887	Upregulates (1)
Cxcr5	CXCR5	Activated	1.318	Upregulates (5)
Ccl3	CCL3L3	Activated	1.74	Upregulates (2)
Bcat1	BCAT1	Activated	2.884	Upregulates (3)
Sphk1	SPHK1	Inhibited	-1.187	Upregulates (1)
Rplp0	RPLP0	Inhibited	-1.836	Upregulates (1)
Rpl6	RPL6	Inhibited	1.217	Downregulates (2)
Prdx6	PRDX6	Inhibited	1.617	Downregulates (1)
Phb	PHB	Inhibited	1.706	Downregulates (1)
Klra5	Klra7 (includes others)	Inhibited	-1.361	Upregulates (4)
Klf2	KLF2	Inhibited	1.551	Downregulates (1)
Il13	IL13	Inhibited	-1.42	Upregulates (6)
Cish	CISH	Inhibited	-1.183	Upregulates (5)
Apoa4	APOA4	Inhibited	-1.281	Upregulates (3)
Ak2	AK2	Affected	1.595	Regulates (2)
Aldoa	ALDOA	Affected	1.537	Regulates (2)
Ccnd1	CCND1	Affected	3.392	Regulates (1)
Eno1	ENO1	Affected	1.369	Regulates (2)
Hspa9	HSPA9	Affected	1.454	Regulates (2)
Id3	ID3	Affected	2.441	Regulates (3)
Ifi44l	IFI44L	Affected	2.83	Regulates (1)
Itgb7	ITGB7	Affected	2.493	Regulates (2)
Odc1	ODC1	Affected	1.666	Regulates (2)
Pde3b	PDE3B	Affected	2.345	Regulates (2)
Pgk1	PGK1	Affected	1.305	Regulates (2)
Prkacb	PRKACB	Affected	1.485	Regulates (2)
Tpi1	TPI1	Affected	1.723	Regulates (2)
Xcl1	XCL1	Affected	1.636	Regulates (2)

## Sheet: NFE2L2
GeneSet ID	Dataset Gene ID	Predicted State	Fold Change	Literature Findings
Usp14	USP14	Activated	1.379	Upregulates (1)
Tpi1	TPI1	Activated	1.723	Upregulates (1)
Tkt	TKT	Activated	1.439	Upregulates (3)
Stip1	STIP1	Activated	1.194	Upregulates (2)
Sod2	SOD2	Activated	1.623	Upregulates (3)
Slc2a1	SLC2A1	Activated	1.204	Upregulates (1)
Ruvbl1	RUVBL1	Activated	1.472	Upregulates (1)
Rrs1	RRS1	Activated	1.491	Upregulates (1)
Rps16	RPS16	Activated	1.183	Upregulates (1)
Rbbp7	RBBP7	Activated	1.107	Upregulates (1)
Rars	RARS	Activated	1.52	Upregulates (1)
Psmd12	PSMD12	Activated	1.25	Upregulates (2)
Psma4	PSMA4	Activated	1.193	Upregulates (3)
Psat1	PSAT1	Activated	1.46	Upregulates (3)
Phgdh	PHGDH	Activated	1.443	Upregulates (2)
Pgd	PGD	Activated	1.515	Upregulates (5)
Pdia4	PDIA4	Activated	1.396	Upregulates (1)
Nos2	NOS2	Activated	-1.216	Downregulates (3)
Mrps18b	MRPS18B	Activated	2.141	Upregulates (1)
Mogs	MOGS	Activated	1.627	Upregulates (2)
Matk	MATK	Activated	1.279	Upregulates (1)
Hspa9	HSPA9	Activated	1.454	Upregulates (1)
Hsp90aa1	HSP90AA1	Activated	1.229	Upregulates (1)
Hprt	HPRT1	Activated	1.415	Upregulates (1)
Gsto1	GSTO1	Activated	2.642	Upregulates (1)
Gspt1	GSPT1	Activated	1.346	Upregulates (1)
G6pdx	G6PD	Activated	1.47	Upregulates (7)
Eif3g	EIF3G	Activated	1.704	Upregulates (1)
Clpp	CLPP	Activated	1.695	Upregulates (2)
Cdc34	CDC34	Activated	1.349	Upregulates (2)
Cct3	CCT3	Activated	1.622	Upregulates (1)
B4galnt1	B4GALNT1	Activated	1.78	Upregulates (1)
Appbp2	APPBP2	Activated	1.122	Upregulates (1)
Aldoa	ALDOA	Activated	1.537	Upregulates (1)
Ubc	UBC	Inhibited	-1.176	Upregulates (1)
Trp53	TP53	Inhibited	1.421	Downregulates (1)
Slc3a1	SLC3A1	Inhibited	-1.236	Upregulates (1)
Rplp0	RPLP0	Inhibited	-1.836	Upregulates (1)
Klk1b8	KLK3	Inhibited	-1.26	Upregulates (1)
Il13	IL13	Inhibited	-1.42	Upregulates (2)
Apoa4	APOA4	Inhibited	-1.281	Upregulates (1)
Shmt2	SHMT2	Affected	2.03	Regulates (1)

## Sheet: let-7
GeneSet ID	Dataset Gene ID	Predicted State	Fold Change	Literature Findings
Trap1	TRAP1	Inhibited	2.026	Downregulates (1)
Sigmar1	SIGMAR1	Inhibited	2.004	Downregulates (1)
Rrp1b	RRP1B	Inhibited	2.409	Downregulates (1)
Rfc3	RFC3	Inhibited	1.449	Downregulates (1)
Plaur	PLAUR	Inhibited	2.265	Downregulates (1)
Paics	PAICS	Inhibited	1.312	Downregulates (1)
Pabpc4	PABPC4	Inhibited	1.505	Downregulates (3)
Mrto4	MRTO4	Inhibited	1.603	Downregulates (1)
Hk2	HK2	Inhibited	1.484	Downregulates (1)
Gpi1	GPI	Inhibited	1.287	Downregulates (1)
Fbl	FBL	Inhibited	1.629	Downregulates (1)
E2f6	E2F6	Inhibited	1.874	Downregulates (2)
Ddx18	DDX18	Inhibited	1.52	Downregulates (4)
Cks1b	CKS1B	Inhibited	1.306	Downregulates (1)
Cdc34	CDC34	Inhibited	1.349	Downregulates (3)
Ccnd1	CCND1	Inhibited	3.392	Downregulates (10)
Bop1	BOP1	Inhibited	1.72	Downregulates (1)
Bcat1	BCAT1	Inhibited	2.884	Downregulates (1)

## Sheet: mIR-16-5p
GeneSet ID	Dataset Gene ID	Predicted State	Fold Change	Literature Findings
Txn2	TXN2	Inhibited	1.49	Downregulates (1)
Tpi1	TPI1	Inhibited	1.723	Downregulates (2)
Slc7a1	SLC7A1	Inhibited	1.756	Downregulates (1)
Slc25a22	SLC25A22	Inhibited	1.541	Downregulates (1)
Rars	RARS	Inhibited	1.52	Downregulates (1)
Psat1	PSAT1	Inhibited	1.46	Downregulates (1)
Ppif	PPIF	Inhibited	1.785	Downregulates (1)
Pisd	PISD	Inhibited	1.332	Downregulates (1)
Mllt11	MLLT11	Inhibited	1.403	Downregulates (1)
Kpna3	KPNA3	Inhibited	1.159	Downregulates (1)
Ipo4	IPO4	Inhibited	1.702	Downregulates (1)
Gfm1	GFM1	Inhibited	1.728	Downregulates (1)
Dtd1	DTD1	Inhibited	2.322	Downregulates (1)
Cdc14b	CDC14B	Inhibited	2.615	Downregulates (2)
Ccnd1	CCND1	Inhibited	3.392	Downregulates (24)
Car12	CA12	Inhibited	2.482	Downregulates (1)
Abcf2	ABCF2	Inhibited	1.303	Downregulates (1)

## Sheet: CST5
GeneSet ID	Dataset Gene ID	Predicted State	Fold Change	Literature Findings
Wdr77	WDR77	Inhibited	1.851	Downregulates (1)
Wdr36	WDR36	Inhibited	1.791	Downregulates (1)
Wdr3	WDR3	Inhibited	1.817	Downregulates (1)
Uchl5	UCHL5	Inhibited	1.37	Downregulates (1)
Tomm40	TOMM40	Inhibited	1.503	Downregulates (1)
Tgif1	TGIF1	Inhibited	1.483	Downregulates (1)
Tesc	TESC	Inhibited	1.555	Downregulates (1)
Tbl3	TBL3	Inhibited	1.664	Downregulates (1)
Rsl1d1	RSL1D1	Inhibited	1.667	Downregulates (1)
Rrs1	RRS1	Inhibited	1.491	Downregulates (1)
Rpf2	RPF2	Inhibited	1.649	Downregulates (1)
Pus1	PUS1	Inhibited	1.45	Downregulates (1)
Prkacb	PRKACB	Inhibited	1.485	Downregulates (1)
Ppan	PPAN	Inhibited	2.201	Downregulates (1)
Pitrm1	PITRM1	Inhibited	1.496	Downregulates (1)
Nop2	NOP2	Inhibited	1.983	Downregulates (1)
Nop10	NOP10	Inhibited	1.454	Downregulates (1)
Nol9	NOL9	Inhibited	1.594	Downregulates (1)
Noc3l	NOC3L	Inhibited	1.64	Downregulates (1)
Nifk	NIFK	Inhibited	1.782	Downregulates (1)
Nhp2	NHP2	Inhibited	2.415	Downregulates (1)
Mrto4	MRTO4	Inhibited	1.603	Downregulates (1)
Mrm3	MRM3	Inhibited	1.714	Downregulates (1)
Lyar	LYAR	Inhibited	1.807	Downregulates (1)
Ints10	INTS10	Inhibited	1.431	Downregulates (1)
Gtpbp10	GTPBP10	Inhibited	1.596	Downregulates (1)
Gtf2h3	GTF2H3	Inhibited	1.55	Downregulates (1)
Gnl3	GNL3	Inhibited	2.195	Downregulates (1)
Ebna1bp2	EBNA1BP2	Inhibited	2.112	Downregulates (1)
Dkc1	DKC1	Inhibited	1.887	Downregulates (1)
Ddx18	DDX18	Inhibited	1.52	Downregulates (1)
Brix1	BRIX1	Inhibited	1.543	Downregulates (1)
Supv3l1	SUPV3L1	Activated	1.554	Upregulates (1)
Nt5e	NT5E	Activated	-1.131	Downregulates (1)
Mak16	MAK16	Activated	1.821	Upregulates (1)
Id3	ID3	Activated	2.441	Upregulates (1)
Eef1d	EEF1D	Activated	1.309	Upregulates (1)
Eef1b2	EEF1B2	Activated	1.381	Upregulates (1)

[truncated: 1 more sheets: TP53]
