# Supplementary material for: EXPRESSION OF CONCERN: Collaboration of MYC and RUNX2 in lymphoma simulates T‐cell receptor signaling and attenuates p53 pathway activity
Source: J Cell Biochem. 2019 Jun 30;120(10):18332–45. doi: 10.1002/jcb.29143 (PMC6772115; doi:10.1002/jcb.29143)
Supplement: Supplementary file 4 — Supporting information [file JCB-120--s001.xlsx]

## Sheet: Sheet1
Table S4
Gene Symbol	Gene Name	Gene Function (GO term summary)
Itgb7	integrin beta 7	cell adhesion/leukocyte migration/T cell migration
Id3	inhibitor of DNA binding 3	negative regulation of DNA binding and transcription/regulation of cell cycle
Slc19a1	solute carrier family 19 (folate transporter), member 1	folate transport/transmembrane transport
Hspd1	heat shock protein 1 (chaperonin)	protein folding/regulation of apoptosis/B cell activation and proliferation/immune activation
Plaur	plasminogen activator, urokinase receptor	negative regulation of apoptosis/regulation of proteolysis
Tmem97	transmembrane protein 97	cholesterol homeostasis
Scpep1	serine carboxypeptidase 1	proteolysis
Il27ra	interleukin 27 receptor, alpha	regulation of immune response
Abcb1b	ATP-binding cassette, sub-family B (MDR/TAP), member 1B	modelling of cellular barriers
Trap1	TNF receptor-associated protein 1	protein folding and metabolism/cell death
Pgm3	phosphoglucomutase 3	carbohydrate metabolism/hemopoiesis/glycosylation
Gpd1l	glycerol-3-phosphate dehydrogenase 1-like	regulation of sodium ion transport/action potential/cellular metabolism
Hsph1	heat shock 105kDa/110kDa protein 1	protein folding/positive regulation of NK T cell activation
Ahcy	S-adenosylhomocysteine hydrolase	carbohydrate derivative metabolism
Ccl3	chemokine (C-C motif) ligand 3	cellular reponse to signalling molecules/inflammatory reponse/immune cell chemotaxis
Fkbp4	FK506 binding protein 4	protein folding/protein metabolism/steroid hormone signalling
Apex1	apurinic/apyrimidinic endonuclease 1	DNA repair/aging/telomere maintenance
Add3	adducin 3 (gamma)	actin assembly
Umps	uridine monophosphate synthetase	nucleobase biosynthesis
Pold2	polymerase (DNA directed), delta 2, regulatory subunit	DNA repair/DNA replication
Ung	uracil DNA glycosylase	base excision repair/hypermutation and recombination of immunoglobulin gene segments
Hk2	hexokinase 2	apoptotic mitochondrial changes/glucose metabolism and homeostasis
Ldha	lactate dehydrogenase A	carbohydrate metabolism/oxidation-reduction process
Mta1	metastasis associated 1	double-strand break repair/histone deacetylation/response to ionising radiation
Ahsa1	AHA1, activator of heat shock protein ATPase 1	positive regulation of ATPase activity
Rfc3	replication factor C (activator 1) 3	DNA replication
Phgdh	3-phosphoglycerate dehydrogenase	cellular amino acid metabolism and biosynthesis/oxidation-reduction process
Arpc1b	actin related protein 2/3 complex, subunit 1B	Arp2/3 complex-mediated actin nucleation
Psme3	proteaseome (prosome, macropain) activator subunit 3 (PA28 gamma, Ki)	regulation of proteasomal protein catabolism/regulation of G1-S/regulation of endopeptosidase activity
Cks1b	CDC28 protein kinase 1b	cell cycle regulation/protein metabolism
Pold1	polymerase (DNA directed), delta 1, catalytic subunit	DNA repair/DNA replication
Xpo1	exportin 1	protein export from nucleus
Ybx1	Y box protein 1	negative regulation of RNA polymerase II/RNA processing
Vegfb	vascular endothelial growth factor B	positive regulation of chemotaxis/positive regulation of angiogenesis/cell signalling/response to hypoxia/positive regulation of protein phosphorylation
Psmd12	proteasome (prosome, macropain) 26S subunit, non-ATPase, 12	proteasome-mediated ubiquitin-dependent protein catabolism
Tfdp1	transcription factor Dp 1	positive regulation of transcription/regulation of cell cycle
Hsp90aa1	heat shock protein 90, alpha (cytosolic), class A member 1	cellular response to heat/axon extension
Cdk4	cyclin-dependent kinase 4	cellular response to stimulus/positive regulation of cellular proliferation/protein phosphorylation
Slc2a1	solute carrier family 2 (facilitated glucose transporter), member 1	glucose transport/small molecule transport
Stip1	stress-induced phosphoprotein 1	cellular response to interleukin-7
Hspa8	heat shock protein 8	response to unfolded protein/cellular response to heat/autophagy/positive regulation of immune processes/protein refolding
Hdac9	histone deacetylase 9	histone deacetylation/negative regulation of transcription/B cell activation/chromatin organisation
Gzmb	granzyme B	apoptotic signalling/proteolysis/immune cell-mediated cytotoxicity
Dsc3	desmocollin 3	cell adhesion/protein stabilisation
Ly6a	lymphocyte antigen 6 complex, locus A	response to bacterium
Cnn3	calponin 3, acidic	actomyosin structure organisation/cell-cell adhesion
