# Supplementary material for: EXPRESSION OF CONCERN: Collaboration of MYC and RUNX2 in lymphoma simulates T‐cell receptor signaling and attenuates p53 pathway activity
Source: J Cell Biochem. 2019 Jun 30;120(10):18332–45. doi: 10.1002/jcb.29143 (PMC6772115; doi:10.1002/jcb.29143)
Supplement: Supplementary file 5 — Supporting information [file JCB-120--s002.xlsx]

## Sheet: Sheet1
Table S5
Gene/protein	Modification	q-value	Fold Change			Gene/protein	Modification	q-value	Fold Change
Smyd2	K-Me	0.015	2.79			Mapkapk2	P	0.249177	-1.13766			Statistically signfiicant
Prmt5	R-Me	0.047	1.97			Csn3/Csnk	P	0.177468	-1.13682
Usp10	U	0.059	1.53			Eif2ak2/pkr	P	0.313242	-1.10132
Set	Ac	0.024533	1.52808			Crebbp	Ac	0.321	-1.08
Mkrn1	U	0.105838	1.48429			Mapk9/Jnk2	P	0.340172	-1.06749
Ehmt1/Kmt1d	K-Me	0.204	1.34			Gsk3b	P	0.330911	-1.065
Chek1	P	0.072	1.31			Csnk1a1/Ck1	P	0.353747	-1.03195
Stub1(CHIP)	U	0.132027	1.28197			Kat2b/pcaf	Ac	0.415	-1.01
Fbxo42 (JFK)	U	0.168429	1.19703			Hipk2	P	0.411149	-1.00869
Taf1	P	0.202685	1.17215			Cdk9	P	0.419594	-1.00129
Syvn1	U	0.154699	1.16503			Setd7	K-Me	0.423	-1
Setd8	K-Me	0.122	1.15			Myst3/Moz	Ac	0.414251	1.00788
Huwe1/Arf-BP1	U	0.2981	1.14269			Rps6ka3/rsk2	P	0.398152	1.02176
Ube2n/Ubc13	U	0.176333	1.12965			Usp7	U	0.364	1.03
Wwp1	U	0.176333	1.12965			Prkca	P	0.352746	1.05891
Rnf34/CARP1	U	0.217	1.12			Mapk1/erk2	P	0.237043	1.07194
Kmd1a/Lsd1	K-Me	0.217	1.12			Mapk8/Jnk1	P	0.330689	1.08163
Cul7	U	0.325647	1.09861			Ehmt2	K-Me	0.264	1.09
Rfwd2 (Cop1)	U	0.363077	1.0499			Ttk	P	0.279	1.11139
Rchy1/Pirh2	U	0.360432	1.04399			Aurka	P	0.191377	1.11883
Mdm2	N	0.395	1.03			Mapk3/erk	P	0.118613	1.14829
Fbxo11	N	0.422	1			Vrk1	P	0.164182	1.15434
Rffl/carp2	U	0.392394	-1.01286			Csnk2a1/ck2	P	0.157183	1.16482
Msl2	U	0.328161	-1.05474			Topors	U	0.213	1.2
Hdac1	Ac	0.127	-1.07			Trp53bp1	P	0.192	1.21
Trim24	U	0.218176	-1.1133			Myst1/Mof	Ac	0.149231	1.21686
Sirt1	Ac	0.175	-1.12			Kat5/Tip60	Ac	0.133	1.23
						Cdk2	P	0.139063	1.23817
						Dyrk2	P	0.189783	1.23819
						Mapkapk5/prak	P	0.168655	1.23954
						Prkdc/DNA-pk	P	0.204476	1.33216
						Kdm1b/Lsd2	K-Me	0.155	1.39
						Cdk5	P	0.10477	1.39378
						Ikbkb/Ikk2	P	0.123357	1.44729
						Chek2	P	0.086	1.48
						Plk3	P	0.062023	1.51338
						Atr	P	0.132	1.56
						Atm	P	0.135	1.9
